# Supplementary material for: Reduced Renal CSE/CBS/H2S Contributes to the Progress of Lupus Nephritis
Source: Biology (Basel). 2023 Feb 16;12(2):318. doi: 10.3390/biology12020318 (PMC9953544; doi:10.3390/biology12020318)
Supplement: Supplementary file 1 [file biology-12-00318-s001.zip]

Archive with 2 entries (2 files):
- Sfig1-2.docx
- Supplemental Table 1 and Supplemental Table 2 .xlsx
