# Supplementary material for: Reduced Renal CSE/CBS/H2S Contributes to the Progress of Lupus Nephritis
Source: Biology (Basel). 2023 Feb 16;12(2):318. doi: 10.3390/biology12020318 (PMC9953544; doi:10.3390/biology12020318)
Supplement: Supplementary file 1 [file biology-12-00318-s001.zip › Supplemental Table 1 and Supplemental Table 2 .xlsx]

## Sheet: Supplemental Table 1
	Human TF							Human TF Cofactor list
	Species	Symbol	Ensembl	Family	Protein	Entrez ID		Species	Symbol	Ensembl	Family	Entrez ID
	Homo_sapiens	ZBTB8B	ENSG00000273274	ZBTB	ENSP00000476499;ENSP00000476499;	728116		Homo_sapiens	KDM1A	ENSG00000004487	Lysine demethylase	23028
	Homo_sapiens	GSX2	ENSG00000180613	Homeobox	ENSP00000319118;ENSP00000483522;	170825		Homo_sapiens	DVL2	ENSG00000004975	Others	1856
	Homo_sapiens	TBX2	ENSG00000121068	T-box	ENSP00000404781;ENSP00000240328;	6909		Homo_sapiens	DHX33	ENSG00000005100	RNA helicase	56919
	Homo_sapiens	PAX8	ENSG00000125618	PAX	ENSP00000395498;ENSP00000263335;ENSP00000380768;ENSP00000263334;ENSP00000314750;	7849		Homo_sapiens	MSL3	ENSG00000005302	Others	10943
	Homo_sapiens	CREB3L1	ENSG00000157613	TF_bZIP	ENSP00000481956;ENSP00000436574;	90993		Homo_sapiens	CREBBP	ENSG00000005339	CREB	1387
	Homo_sapiens	NKX6-1	ENSG00000163623	Homeobox	ENSP00000295886;ENSP00000449761;	4825		Homo_sapiens	KMT2E	ENSG00000005483	Lysine methyltransferase	55904
	Homo_sapiens	ZNF621	ENSG00000172888	zf-C2H2	ENSP00000386051;ENSP00000340841;ENSP00000413236;	285268		Homo_sapiens	MYCBP2	ENSG00000005810	Others	23077
	Homo_sapiens	ZNF138	ENSG00000197008	zf-C2H2	ENSP00000303533;ENSP00000399528;ENSP00000407262;	7697		Homo_sapiens	KDM7A	ENSG00000006459	Lysine demethylase	80853
	Homo_sapiens	ZNF654	ENSG00000175105	zf-C2H2	ENSP00000312141;ENSP00000490842;	55279		Homo_sapiens	PAF1	ENSG00000006712	Others	54623
	Homo_sapiens	POU3F3	ENSG00000198914	Pou	ENSP00000355001;	5455		Homo_sapiens	SS18L2	ENSG00000008324	SS18	51188
	Homo_sapiens	ALX1	ENSG00000180318	Homeobox	ENSP00000315417;	8092		Homo_sapiens	CRY1	ENSG00000008405	Others	1407
	Homo_sapiens	EMX1	ENSG00000135638	Homeobox	ENSP00000258106;ENSP00000446992;	2016		Homo_sapiens	MED24	ENSG00000008838	Mediator complex	9862
	Homo_sapiens	ZNF718	ENSG00000250312	zf-C2H2	ENSP00000476435;ENSP00000480556;	255403		Homo_sapiens	TENM1	ENSG00000009694	Others	10178
	Homo_sapiens	VSX2	ENSG00000119614	Homeobox	ENSP00000261980;	338917		Homo_sapiens	BAZ1B	ENSG00000009954	Bromodomain	9031
	Homo_sapiens	POU1F1	ENSG00000064835	Pou	ENSP00000454072;ENSP00000342931;ENSP00000263781;	5449		Homo_sapiens	BTK	ENSG00000010671	Others	695
	Homo_sapiens	RARA	ENSG00000131759	THR-like	ENSP00000377649;ENSP00000377648;ENSP00000377643;ENSP00000462514;ENSP00000254066;ENSP00000389993;	5914		Homo_sapiens	SCMH1	ENSG00000010803	Others	22955
	Homo_sapiens	TLX3	ENSG00000164438	Homeobox	ENSP00000296921;	30012		Homo_sapiens	MBTD1	ENSG00000011258	Others	54799
	Homo_sapiens	ZIC2	ENSG00000043355	zf-C2H2	ENSP00000365514;	7546		Homo_sapiens	DPF1	ENSG00000011332	DPF	8193
	Homo_sapiens	ZNF226	ENSG00000167380	zf-C2H2	ENSP00000465121;ENSP00000393265;ENSP00000336719;	7769		Homo_sapiens	BRCA1	ENSG00000012048	Others	672
	Homo_sapiens	ZNF808	ENSG00000198482	zf-C2H2	ENSP00000420522;ENSP00000352846;	388558		Homo_sapiens	KDM5D	ENSG00000012817	Lysine demethylase	8284
	Homo_sapiens	AC067968.1	ENSG00000267022	zf-C2H2	ENSP00000467018;	-		Homo_sapiens	CALCOCO1	ENSG00000012822	Others	57658
	Homo_sapiens	NR3C1	ENSG00000113580	ESR-like	ENSP00000427672;ENSP00000343205;ENSP00000405282;ENSP00000422518;ENSP00000231509;ENSP00000377977;ENSP00000387672;ENSP00000377979;	2908		Homo_sapiens	RNF14	ENSG00000013561	Ring finger protein	9604
	Homo_sapiens	HIC2	ENSG00000169635	ZBTB	ENSP00000385319;ENSP00000385319;ENSP00000384889;ENSP00000387757;	23119		Homo_sapiens	UFL1	ENSG00000014123	Others	23376
	Homo_sapiens	ZNF442	ENSG00000198342	zf-C2H2	ENSP00000440162;ENSP00000242804;ENSP00000388634;ENSP00000404935;	79973		Homo_sapiens	SLC30A9	ENSG00000014824	SLC	10463
	Homo_sapiens	FOSL1	ENSG00000175592	TF_bZIP	ENSP00000310170;	8061		Homo_sapiens	YAF2	ENSG00000015153	Others	10138
	Homo_sapiens	MTF1	ENSG00000188786	zf-C2H2	ENSP00000362127;	4520		Homo_sapiens	ZMYND11	ENSG00000015171	Zinc finger	10771
	Homo_sapiens	YBX3	ENSG00000060138	CSD	ENSP00000279550;ENSP00000228251;ENSP00000485718;	8531		Homo_sapiens	WWTR1	ENSG00000018408	WW	25937
	Homo_sapiens	ZNF705A	ENSG00000196946	zf-C2H2	ENSP00000379816;ENSP00000481663;ENSP00000352233;	440077		Homo_sapiens	MNAT1	ENSG00000020426	Others	4331
	Homo_sapiens	NFE2	ENSG00000123405	TF_bZIP	ENSP00000397185;ENSP00000447558;ENSP00000312436;ENSP00000446929;ENSP00000439120;	4778		Homo_sapiens	RNF10	ENSG00000022840	Ring finger protein	9921
	Homo_sapiens	RAX2	ENSG00000173976	Homeobox	ENSP00000450687;ENSP00000450456;	84839		Homo_sapiens	STRAP	ENSG00000023734	Others	11171
	Homo_sapiens	SP1	ENSG00000185591	zf-C2H2	ENSP00000329357;ENSP00000404263;	6667		Homo_sapiens	DEPDC1	ENSG00000024526	Others	55635
	Homo_sapiens	ARID3A	ENSG00000116017	ARID	ENSP00000263620;ENSP00000464969;	1820		Homo_sapiens	PHF20	ENSG00000025293	PHF	51230
	Homo_sapiens	FEZF1	ENSG00000128610	zf-C2H2	ENSP00000392727;ENSP00000411145;	389549		Homo_sapiens	TBPL1	ENSG00000028839	TATA-box	9519
	Homo_sapiens	THAP4	ENSG00000176946	THAP	ENSP00000385006;	51078		Homo_sapiens	MED17	ENSG00000042429	Mediator complex	9440
	Homo_sapiens	ZNF286A	ENSG00000187607	zf-C2H2	ENSP00000466154;ENSP00000397163;ENSP00000464063;ENSP00000464218;	57335		Homo_sapiens	TPR	ENSG00000047410	Others	7175
	Homo_sapiens	FOXQ1	ENSG00000164379	Fork_head	ENSP00000296839;	94234		Homo_sapiens	HDAC9	ENSG00000048052	Histone deacetylase	9734
	Homo_sapiens	AIRE	ENSG00000160224	SAND	ENSP00000291582;	326		Homo_sapiens	RSF1	ENSG00000048649	Others	51773
	Homo_sapiens	SNAI3	ENSG00000185669	zf-C2H2	ENSP00000327968;	333929		Homo_sapiens	ARHGEF5	ENSG00000050327	Others	7984
	Homo_sapiens	ZNF224	ENSG00000267680	zf-C2H2	ENSP00000337368;	7767		Homo_sapiens	NRIP2	ENSG00000053702	Nuclear coactivator	83714
	Homo_sapiens	ATOH8	ENSG00000168874	bHLH	ENSP00000304676;	84913		Homo_sapiens	THRAP3	ENSG00000054118	Thyroid hormone receptor	9967
	Homo_sapiens	MECOM	ENSG00000085276	zf-C2H2	ENSP00000420072;ENSP00000419770;ENSP00000417299;ENSP00000394302;ENSP00000417506;ENSP00000420466;ENSP00000486104;ENSP00000417922;ENSP00000420048;ENSP00000264674;ENSP00000419757;ENSP00000417899;ENSP00000419995;	2122		Homo_sapiens	PHF21B	ENSG00000056487	PHF	112885
	Homo_sapiens	ZNF45	ENSG00000124459	zf-C2H2	ENSP00000269973;ENSP00000468579;ENSP00000481895;	7596		Homo_sapiens	TARBP1	ENSG00000059588	Others	6894
	Homo_sapiens	ZNF674	ENSG00000251192	zf-C2H2	ENSP00000428248;ENSP00000429148;	641339		Homo_sapiens	CTDP1	ENSG00000060069	Others	9150
	Homo_sapiens	ZXDA	ENSG00000198205	zf-C2H2	ENSP00000351530;	7789		Homo_sapiens	CCAR1	ENSG00000060339	Others	55749
	Homo_sapiens	ST18	ENSG00000147488	zf-C2HC	ENSP00000428521;ENSP00000276480;	9705		Homo_sapiens	HDAC7	ENSG00000061273	Histone deacetylase	51564
	Homo_sapiens	NKX6-2	ENSG00000148826	Homeobox	ENSP00000357581;	84504		Homo_sapiens	LZTS1	ENSG00000061337	Others	11178
	Homo_sapiens	ZNF689	ENSG00000156853	zf-C2H2	ENSP00000287461;	115509		Homo_sapiens	SFSWAP	ENSG00000061936	Others	6433
	Homo_sapiens	ZNF449	ENSG00000173275	zf-C2H2	ENSP00000339585;	203523		Homo_sapiens	MED29	ENSG00000063322	Mediator complex	55588
	Homo_sapiens	ZNF2	ENSG00000275111	zf-C2H2	ENSP00000480057;ENSP00000480297;ENSP00000483131;ENSP00000477960;ENSP00000482030;	7549		Homo_sapiens	RNF4	ENSG00000063978	Ring finger protein	6047
	Homo_sapiens	TFDP2	ENSG00000114126	E2F	ENSP00000418122;ENSP00000417726;ENSP00000417585;ENSP00000417220;ENSP00000418971;ENSP00000420616;ENSP00000418590;ENSP00000439782;ENSP00000420599;ENSP00000419036;	7029		Homo_sapiens	TAF2	ENSG00000064313	TATA-box	6873
	Homo_sapiens	ZBTB25	ENSG00000089775	ZBTB	ENSP00000378204;ENSP00000451046;ENSP00000476746;	7597		Homo_sapiens	HIPK2	ENSG00000064393	HIPK	28996
	Homo_sapiens	PIAS4	ENSG00000105229	zf-MIZ	ENSP00000262971;	51588		Homo_sapiens	EYA2	ENSG00000064655	EYA	2139
	Homo_sapiens	HES4	ENSG00000188290	bHLH	ENSP00000393198;ENSP00000425085;ENSP00000304595;	57801		Homo_sapiens	DDX20	ENSG00000064703	RNA helicase	11218
	Homo_sapiens	ZNF592	ENSG00000166716	zf-C2H2	ENSP00000452877;ENSP00000299927;	9640		Homo_sapiens	TAF11	ENSG00000064995	TATA-box	6882
	Homo_sapiens	WT1	ENSG00000184937	zf-C2H2	ENSP00000491511;ENSP00000413452;ENSP00000331327;ENSP00000368370;ENSP00000415516;ENSP00000491984;ENSP00000435624;ENSP00000492269;ENSP00000435307;	7490		Homo_sapiens	SPEN	ENSG00000065526	Others	23013
	Homo_sapiens	ZBTB49	ENSG00000168826	ZBTB	ENSP00000338807;ENSP00000338807;ENSP00000425747;ENSP00000426765;ENSP00000424525;ENSP00000421654;ENSP00000422321;	166793		Homo_sapiens	TLE2	ENSG00000065717	Transducin	7089
	Homo_sapiens	PAX5	ENSG00000196092	PAX	ENSP00000429197;ENSP00000350844;ENSP00000430773;ENSP00000367078;ENSP00000429359;ENSP00000367084;ENSP00000429637;ENSP00000412188;ENSP00000367083;ENSP00000367071;ENSP00000404687;ENSP00000429291;ENSP00000431038;	5079		Homo_sapiens	CDK13	ENSG00000065883	Cyclin	8621
	Homo_sapiens	MAFG	ENSG00000197063	TF_bZIP	ENSP00000376173;ENSP00000350369;ENSP00000459634;	4097		Homo_sapiens	SMARCD1	ENSG00000066117	SWI/SNF	6602
	Homo_sapiens	ZNF837	ENSG00000152475	zf-C2H2	ENSP00000405699;ENSP00000471478;	116412		Homo_sapiens	KDM4A	ENSG00000066135	Lysine demethylase	9682
	Homo_sapiens	FOXD4	ENSG00000170122	Fork_head	ENSP00000371940;	2298		Homo_sapiens	FGFR2	ENSG00000066468	FGF	2263
	Homo_sapiens	GATA3	ENSG00000107485	zf-GATA	ENSP00000341619;ENSP00000494926;ENSP00000368632;	2625		Homo_sapiens	DNTTIP2	ENSG00000067334	Others	30836
	Homo_sapiens	HOMEZ	ENSG00000215271	Homeobox	ENSP00000453979;ENSP00000475307;ENSP00000350049;	57594		Homo_sapiens	TP53BP1	ENSG00000067369	Others	7158
	Homo_sapiens	ZNF26	ENSG00000198393	zf-C2H2	ENSP00000333725;ENSP00000437420;	7574		Homo_sapiens	RHOA	ENSG00000067560	Others	387
	Homo_sapiens	ZSCAN20	ENSG00000121903	zf-C2H2	ENSP00000355053;	7579		Homo_sapiens	HYAL2	ENSG00000068001	Others	8692
	Homo_sapiens	MEOX2	ENSG00000106511	Homeobox	ENSP00000262041;	4223		Homo_sapiens	HDAC4	ENSG00000068024	Histone deacetylase	9759
	Homo_sapiens	DMRTA1	ENSG00000176399	DM	ENSP00000319651;	63951		Homo_sapiens	SIRT2	ENSG00000068903	Sirtuin	22933
	Homo_sapiens	ZNF567	ENSG00000189042	zf-C2H2	ENSP00000467712;ENSP00000441838;ENSP00000467379;ENSP00000353957;	163081		Homo_sapiens	BCL3	ENSG00000069399	BCL	602
	Homo_sapiens	OVOL1	ENSG00000172818	zf-C2H2	ENSP00000434220;ENSP00000337862;	5017		Homo_sapiens	ELP1	ENSG00000070061	ELP	8518
	Homo_sapiens	PRRX2	ENSG00000167157	Homeobox	ENSP00000361547;	51450		Homo_sapiens	JMJD6	ENSG00000070495	Others	23210
	Homo_sapiens	MAFB	ENSG00000204103	TF_bZIP	ENSP00000362410;	9935		Homo_sapiens	CSNK2A2	ENSG00000070770	Casein	1459
	Homo_sapiens	ZNF195	ENSG00000005801	zf-C2H2	ENSP00000387998;ENSP00000344483;ENSP00000435828;ENSP00000431937;ENSP00000005082;ENSP00000346613;ENSP00000477630;ENSP00000382511;	7748		Homo_sapiens	CAMK2A	ENSG00000070808	CAMK	815
	Homo_sapiens	ZNF75D	ENSG00000186376	zf-C2H2	ENSP00000359800;ENSP00000359802;	7626		Homo_sapiens	ING3	ENSG00000071243	ING	54556
	Homo_sapiens	PIAS2	ENSG00000078043	zf-MIZ	ENSP00000317163;ENSP00000465676;ENSP00000443238;ENSP00000479025;	9063		Homo_sapiens	LMCD1	ENSG00000071282	LIM	29995
	Homo_sapiens	FOXJ1	ENSG00000129654	Fork_head	ENSP00000323880;	2302		Homo_sapiens	TRIP13	ENSG00000071539	Thyroid hormone receptor	9319
	Homo_sapiens	GRHL1	ENSG00000134317	CP2	ENSP00000418275;ENSP00000384209;ENSP00000324693;	29841		Homo_sapiens	HLTF	ENSG00000071794	Others	6596
	Homo_sapiens	KLF11	ENSG00000172059	zf-C2H2	ENSP00000444690;ENSP00000442722;ENSP00000307023;	8462		Homo_sapiens	ACTN1	ENSG00000072110	Actin	87
	Homo_sapiens	ATF2	ENSG00000115966	TF_bZIP	ENSP00000407911;ENSP00000387093;ENSP00000389504;ENSP00000437952;ENSP00000376327;ENSP00000412293;ENSP00000386326;ENSP00000340576;ENSP00000264110;ENSP00000402229;ENSP00000406995;	1386		Homo_sapiens	FBXW11	ENSG00000072803	Others	23291
	Homo_sapiens	NFAT5	ENSG00000102908	RHD	ENSP00000455628;ENSP00000346420;ENSP00000457593;ENSP00000486610;ENSP00000338806;ENSP00000377343;ENSP00000462061;	10725		Homo_sapiens	KDM5A	ENSG00000073614	Lysine demethylase	5927
	Homo_sapiens	MXD1	ENSG00000059728	bHLH	ENSP00000410672;ENSP00000443935;ENSP00000264444;ENSP00000386523;	4084		Homo_sapiens	PICALM	ENSG00000073921	Others	8301
	Homo_sapiens	SMAD3	ENSG00000166949	MH1	ENSP00000332973;ENSP00000453082;ENSP00000401133;ENSP00000455095;ENSP00000437757;ENSP00000453684;ENSP00000458060;	4088		Homo_sapiens	NOTCH3	ENSG00000074181	Notch	4854
	Homo_sapiens	DMRT2	ENSG00000173253	DM	ENSP00000397494;ENSP00000350865;ENSP00000259622;ENSP00000371690;ENSP00000489226;ENSP00000371686;	10655		Homo_sapiens	EED	ENSG00000074266	Others	8726
	Homo_sapiens	BARHL1	ENSG00000125492	Homeobox	ENSP00000263610;ENSP00000444704;	56751		Homo_sapiens	TSG101	ENSG00000074319	Others	7251
	Homo_sapiens	IKZF4	ENSG00000123411	zf-C2H2	ENSP00000450020;ENSP00000448419;ENSP00000412101;ENSP00000262032;	64375		Homo_sapiens	ENO1	ENSG00000074800	Others	2023
	Homo_sapiens	ZNF607	ENSG00000198182	zf-C2H2	ENSP00000347338;ENSP00000466785;ENSP00000438015;	84775		Homo_sapiens	ACTR6	ENSG00000075089	ACTR	64431
	Homo_sapiens	E2F7	ENSG00000165891	E2F	ENSP00000449284;ENSP00000447963;ENSP00000393639;ENSP00000448245;ENSP00000323246;	144455		Homo_sapiens	ZNF638	ENSG00000075292	Zinc finger	27332
	Homo_sapiens	ZNF595	ENSG00000272602	zf-C2H2	ENSP00000477392;ENSP00000476367;ENSP00000476408;	152687		Homo_sapiens	ACTB	ENSG00000075624	Actin	60
	Homo_sapiens	ETV5	ENSG00000244405	ETS	ENSP00000413755;ENSP00000306894;	2119		Homo_sapiens	ACTL6B	ENSG00000077080	Actin	51412
	Homo_sapiens	CSRNP3	ENSG00000178662	CSRNP_N	ENSP00000344042;ENSP00000412081;ENSP00000387195;ENSP00000386278;ENSP00000318258;	80034		Homo_sapiens	SIRT6	ENSG00000077463	Sirtuin	51548
	Homo_sapiens	CEBPD	ENSG00000221869	TF_bZIP	ENSP00000386165;	1052		Homo_sapiens	ACTN2	ENSG00000077522	Actin	88
	Homo_sapiens	ZNF669	ENSG00000188295	zf-C2H2	ENSP00000342818;ENSP00000404370;	79862		Homo_sapiens	JADE1	ENSG00000077684	Others	79960
	Homo_sapiens	TBX22	ENSG00000122145	T-box	ENSP00000487527;ENSP00000362393;ENSP00000362390;	50945		Homo_sapiens	FGFR1	ENSG00000077782	FGF	2260
	Homo_sapiens	ZNF304	ENSG00000131845	zf-C2H2	ENSP00000401642;ENSP00000470319;ENSP00000282286;ENSP00000375586;	57343		Homo_sapiens	CBFA2T2	ENSG00000078699	Others	9139
	Homo_sapiens	FOXN4	ENSG00000139445	Fork_head	ENSP00000347354;ENSP00000474754;ENSP00000299162;	121643		Homo_sapiens	ITCH	ENSG00000078747	Others	83737
	Homo_sapiens	TBX6	ENSG00000149922	T-box	ENSP00000279386;ENSP00000485762;ENSP00000461223;ENSP00000378650;ENSP00000460425;	6911		Homo_sapiens	RUNX1T1	ENSG00000079102	Others	862
	Homo_sapiens	ZBED2	ENSG00000177494	zf-BED	ENSP00000321370;	79413		Homo_sapiens	SENP1	ENSG00000079387	Others	29843
	Homo_sapiens	HES5	ENSG00000197921	bHLH	ENSP00000367714;	388585		Homo_sapiens	DDX1	ENSG00000079785	RNA helicase	1653
	Homo_sapiens	ZNF283	ENSG00000167637	zf-C2H2	ENSP00000468708;ENSP00000327314;ENSP00000484852;	284349		Homo_sapiens	SMARCA2	ENSG00000080503	SWI/SNF	6595
	Homo_sapiens	PLAG1	ENSG00000181690	zf-C2H2	ENSP00000404067;ENSP00000325546;ENSP00000416537;	5324		Homo_sapiens	SRCAP	ENSG00000080603	Others	10847
	Homo_sapiens	ZNF512B	ENSG00000196700	zf-C2H2	ENSP00000358904;	57473		Homo_sapiens	PSEN1	ENSG00000080815	Others	5663
	Homo_sapiens	ZNF486	ENSG00000256229	zf-C2H2	ENSP00000335042;	90649		Homo_sapiens	RBL1	ENSG00000080839	Other_Co-activator/repressors	5933
	Homo_sapiens	ZMIZ2	ENSG00000122515	zf-MIZ	ENSP00000409648;ENSP00000311778;ENSP00000396601;ENSP00000483853;ENSP00000265346;ENSP00000414723;	83637		Homo_sapiens	SMARCD3	ENSG00000082014	SWI/SNF	6604
	Homo_sapiens	TERF2	ENSG00000132604	MYB	ENSP00000254942;	7014		Homo_sapiens	CCNT2	ENSG00000082258	Cyclin	905
	Homo_sapiens	TFAM	ENSG00000108064	HMG	ENSP00000363002;ENSP00000378776;ENSP00000420588;	7019		Homo_sapiens	GSK3B	ENSG00000082701	Others	2932
	Homo_sapiens	LCORL	ENSG00000178177	HTH	ENSP00000371661;ENSP00000371659;	254251		Homo_sapiens	KAT6A	ENSG00000083168	Lysine acetyltransferase	7994
	Homo_sapiens	THAP5	ENSG00000177683	THAP	ENSP00000400500;ENSP00000415841;	168451		Homo_sapiens	TDRD3	ENSG00000083544	Others	81550
	Homo_sapiens	TCF15	ENSG00000125878	bHLH	ENSP00000246080;	6939		Homo_sapiens	PPIE	ENSG00000084072	Others	10450
	Homo_sapiens	ZNF75A	ENSG00000162086	zf-C2H2	ENSP00000482769;ENSP00000459566;	7627		Homo_sapiens	ATRX	ENSG00000085224	Others	546
	Homo_sapiens	HMGB2	ENSG00000164104	HMG	ENSP00000296503;ENSP00000423001;ENSP00000404912;ENSP00000393448;	3148		Homo_sapiens	RRN3	ENSG00000085721	Others	54700
	Homo_sapiens	EGR3	ENSG00000179388	zf-C2H2	ENSP00000318057;ENSP00000430310;	1960		Homo_sapiens	TXLNG	ENSG00000086712	Others	55787
	Homo_sapiens	ZFP69B	ENSG00000187801	zf-C2H2	ENSP00000354547;ENSP00000399664;	65243		Homo_sapiens	TRIP6	ENSG00000087077	Thyroid hormone receptor	7205
	Homo_sapiens	USF1	ENSG00000158773	bHLH	ENSP00000356998;ENSP00000356999;ENSP00000433041;ENSP00000435005;ENSP00000357000;	7391		Homo_sapiens	NLK	ENSG00000087095	Others	51701
	Homo_sapiens	TBR1	ENSG00000136535	T-box	ENSP00000387023;ENSP00000393934;ENSP00000374205;	10716		Homo_sapiens	ATXN7L3	ENSG00000087152	Others	56970
	Homo_sapiens	SMAD2	ENSG00000175387	MH1	ENSP00000467075;ENSP00000466254;ENSP00000349282;ENSP00000468732;ENSP00000468202;ENSP00000465971;ENSP00000384449;ENSP00000465355;ENSP00000262160;ENSP00000466193;	4087		Homo_sapiens	PIR	ENSG00000087842	Others	8544
	Homo_sapiens	ZNF165	ENSG00000197279	zf-C2H2	ENSP00000366542;	7718		Homo_sapiens	CNOT3	ENSG00000088038	CCR4-NOT	4849
	Homo_sapiens	HOXA11	ENSG00000005073	Homeobox	ENSP00000448962;ENSP00000006015;	3207		Homo_sapiens	DNMT3B	ENSG00000088305	DNA_methylase	1789
	Homo_sapiens	LMX1A	ENSG00000162761	Homeobox	ENSP00000356868;ENSP00000294816;ENSP00000340226;	4009		Homo_sapiens	XRN2	ENSG00000088930	Others	22803
	Homo_sapiens	LHX6	ENSG00000106852	Homeobox	ENSP00000362860;ENSP00000475927;ENSP00000362859;ENSP00000377854;ENSP00000340137;ENSP00000441464;	26468		Homo_sapiens	TESC	ENSG00000088992	Others	54997
	Homo_sapiens	ZNF155	ENSG00000204920	zf-C2H2	ENSP00000385163;ENSP00000270014;ENSP00000465691;ENSP00000481677;	7711		Homo_sapiens	ESF1	ENSG00000089048	Others	51575
	Homo_sapiens	ZNF16	ENSG00000170631	zf-C2H2	ENSP00000378369;ENSP00000484504;ENSP00000276816;	7564		Homo_sapiens	KDM2B	ENSG00000089094	Lysine demethylase	84678
	Homo_sapiens	ZNF225	ENSG00000256294	zf-C2H2	ENSP00000468686;ENSP00000262894;	7768		Homo_sapiens	FUS	ENSG00000089280	Others	2521
	Homo_sapiens	ZSCAN10	ENSG00000130182	zf-C2H2	ENSP00000459520;ENSP00000440047;ENSP00000458879;ENSP00000252463;	84891		Homo_sapiens	BIRC5	ENSG00000089685	Others	332
	Homo_sapiens	HNF1B	ENSG00000275410	Homeobox	ENSP00000482529;ENSP00000480291;ENSP00000482711;ENSP00000477524;ENSP00000478682;	6928		Homo_sapiens	CCNK	ENSG00000090061	Cyclin	8812
	Homo_sapiens	AC008758.1	ENSG00000196826	zf-C2H2	ENSP00000404127;	-		Homo_sapiens	SLC26A3	ENSG00000091138	SLC	1811
	Homo_sapiens	HOXA13	ENSG00000106031	Homeobox	ENSP00000222753;	3209		Homo_sapiens	HNRNPC	ENSG00000092199	HNRNP	3183
	Homo_sapiens	MKX	ENSG00000150051	Homeobox	ENSP00000452751;ENSP00000364946;ENSP00000400896;	283078		Homo_sapiens	SUPT16H	ENSG00000092201	SUPT	11198
	Homo_sapiens	TBX1	ENSG00000184058	T-box	ENSP00000331791;ENSP00000331176;ENSP00000352483;	6899		Homo_sapiens	TBL1Y	ENSG00000092377	Transducin	90665
	Homo_sapiens	ZNF70	ENSG00000187792	zf-C2H2	ENSP00000339314;	7621		Homo_sapiens	EZR	ENSG00000092820	Others	7430
	Homo_sapiens	ZNF282	ENSG00000170265	zf-C2H2	ENSP00000477841;	8427		Homo_sapiens	AGO1	ENSG00000092847	Others	26523
	Homo_sapiens	PRDM13	ENSG00000112238	zf-C2H2	ENSP00000358217;	59336		Homo_sapiens	HDAC6	ENSG00000094631	Histone deacetylase	10013
	Homo_sapiens	ZNF786	ENSG00000197362	zf-C2H2	ENSP00000313516;ENSP00000417470;	136051		Homo_sapiens	CBX5	ENSG00000094916	Chromobox	23468
	Homo_sapiens	ZNF547	ENSG00000152433	zf-C2H2	ENSP00000282282;	284306		Homo_sapiens	BTAF1	ENSG00000095564	Others	9044
	Homo_sapiens	EOMES	ENSG00000163508	T-box	ENSP00000295743;ENSP00000388620;ENSP00000487112;	8320		Homo_sapiens	WAC	ENSG00000095787	WW	51322
	Homo_sapiens	HOXB1	ENSG00000120094	Homeobox	ENSP00000355140;ENSP00000494703;	3211		Homo_sapiens	SIRT1	ENSG00000096717	Sirtuin	23411
	Homo_sapiens	ZKSCAN3	ENSG00000189298	zf-C2H2	ENSP00000341883;ENSP00000366465;ENSP00000252211;	80317		Homo_sapiens	JAK2	ENSG00000096968	Others	3717
	Homo_sapiens	ZNF648	ENSG00000179930	zf-C2H2	ENSP00000344129;	127665		Homo_sapiens	ABL1	ENSG00000097007	Others	25
	Homo_sapiens	MECP2	ENSG00000169057	MBD	ENSP00000301948;ENSP00000395535;ENSP00000484470;ENSP00000479736;ENSP00000384865;ENSP00000486978;ENSP00000492871;	4204		Homo_sapiens	H2AFY2	ENSG00000099284	Others	55506
	Homo_sapiens	WIZ	ENSG00000011451	zf-C2H2	ENSP00000445824;ENSP00000469534;ENSP00000495441;ENSP00000373933;ENSP00000263381;ENSP00000469022;	58525		Homo_sapiens	SETD1A	ENSG00000099381	SET	9739
	Homo_sapiens	ZNF317	ENSG00000130803	zf-C2H2	ENSP00000353554;ENSP00000247956;	57693		Homo_sapiens	MED15	ENSG00000099917	Mediator complex	51586
	Homo_sapiens	ZGLP1	ENSG00000220201	zf-GATA	ENSP00000385403;ENSP00000384434;	100125288		Homo_sapiens	CECR2	ENSG00000099954	Other_CRF	27443
	Homo_sapiens	BACH2	ENSG00000112182	TF_bZIP	ENSP00000437473;ENSP00000257749;ENSP00000397668;ENSP00000345642;ENSP00000384145;	60468		Homo_sapiens	SMARCB1	ENSG00000099956	SWI/SNF	6598
	Homo_sapiens	IRX4	ENSG00000113430	Homeobox	ENSP00000424235;ENSP00000231357;ENSP00000423161;ENSP00000482393;ENSP00000481396;	50805		Homo_sapiens	HIRA	ENSG00000100084	Others	7290
	Homo_sapiens	IRF4	ENSG00000137265	IRF	ENSP00000436094;ENSP00000370343;	3662		Homo_sapiens	DDX17	ENSG00000100201	RNA helicase	10521
	Homo_sapiens	HOXA9	ENSG00000078399	Homeobox	ENSP00000343619;	3205		Homo_sapiens	TCF20	ENSG00000100207	Others	6942
	Homo_sapiens	SMAD7	ENSG00000101665	MH1	ENSP00000467621;ENSP00000262158;	4092		Homo_sapiens	HMOX1	ENSG00000100292	Others	3162
	Homo_sapiens	ZNF613	ENSG00000176024	zf-C2H2	ENSP00000490115;ENSP00000293471;ENSP00000375671;	79898		Homo_sapiens	THOC5	ENSG00000100296	Others	8563
	Homo_sapiens	SOX30	ENSG00000039600	HMG	ENSP00000427984;ENSP00000265007;ENSP00000309343;	11063		Homo_sapiens	CBX7	ENSG00000100307	Chromobox	23492
	Homo_sapiens	TSC22D4	ENSG00000166925	TSC22	ENSP00000377560;ENSP00000388168;ENSP00000300181;	81628		Homo_sapiens	RBFOX2	ENSG00000100320	Others	23543
	Homo_sapiens	MEOX1	ENSG00000005102	Homeobox	ENSP00000321684;ENSP00000377271;	4222		Homo_sapiens	TAB1	ENSG00000100324	Others	10454
	Homo_sapiens	ZNF438	ENSG00000183621	zf-C2H2	ENSP00000406934;ENSP00000364460;ENSP00000354663;ENSP00000333571;ENSP00000445461;ENSP00000413060;ENSP00000387546;ENSP00000412363;	220929		Homo_sapiens	ASCC2	ENSG00000100325	ASCC	84164
	Homo_sapiens	TCF4	ENSG00000196628	bHLH	ENSP00000457649;ENSP00000456125;ENSP00000455179;ENSP00000381382;ENSP00000439656;ENSP00000348374;ENSP00000457765;ENSP00000490451;ENSP00000486072;ENSP00000490006;ENSP00000455984;ENSP00000490883;ENSP00000490832;ENSP00000455418;ENSP00000486670;ENSP00000457263;ENSP00000490625;ENSP00000455135;ENSP00000439827;ENSP00000478549;ENSP00000441562;ENSP00000454647;ENSP00000454366;ENSP00000346440;ENSP00000445202…	6925		Homo_sapiens	RBX1	ENSG00000100387	Others	9978
	Homo_sapiens	ZBTB18	ENSG00000179456	ZBTB	ENSP00000481278;ENSP00000481278;ENSP00000351539;ENSP00000351539;	10472		Homo_sapiens	EP300	ENSG00000100393	Others	2033
	Homo_sapiens	RBPJL	ENSG00000124232	CSL	ENSP00000361826;ENSP00000341243;ENSP00000483978;ENSP00000361828;	11317		Homo_sapiens	L3MBTL2	ENSG00000100395	Others	83746
	Homo_sapiens	LYL1	ENSG00000104903	bHLH	ENSP00000264824;	4066		Homo_sapiens	PHF5A	ENSG00000100410	PHF	84844
	Homo_sapiens	BHLHE22	ENSG00000180828	bHLH	ENSP00000318799;	27319		Homo_sapiens	BRD1	ENSG00000100425	Bromodomain	23774
	Homo_sapiens	AC010422.6	ENSG00000269693	zf-C2H2	ENSP00000473043;	-		Homo_sapiens	HDAC10	ENSG00000100429	Histone deacetylase	83933
	Homo_sapiens	IRF3	ENSG00000126456	IRF	ENSP00000469113;ENSP00000366344;ENSP00000473128;ENSP00000470140;ENSP00000473176;ENSP00000470431;ENSP00000470905;ENSP00000400378;ENSP00000471896;ENSP00000472223;ENSP00000470436;ENSP00000310127;ENSP00000471358;	3661		Homo_sapiens	PRMT5	ENSG00000100462	Arginine methyltransferase	10419
	Homo_sapiens	ZNF260	ENSG00000254004	zf-C2H2	ENSP00000467219;ENSP00000465834;ENSP00000464964;ENSP00000429803;	339324		Homo_sapiens	SNW1	ENSG00000100603	Others	22938
	Homo_sapiens	PROX2	ENSG00000119608	HPD	ENSP00000451223;ENSP00000451463;	283571		Homo_sapiens	TRIP11	ENSG00000100815	Thyroid hormone receptor	9321
	Homo_sapiens	TP63	ENSG00000073282	P53	ENSP00000389485;ENSP00000387839;ENSP00000392488;ENSP00000407144;ENSP00000394337;ENSP00000376254;ENSP00000346614;ENSP00000376253;ENSP00000264731;ENSP00000317510;ENSP00000376256;ENSP00000401661;	8626		Homo_sapiens	APEX1	ENSG00000100823	Others	328
	Homo_sapiens	HOXA6	ENSG00000106006	Homeobox	ENSP00000222728;	3203		Homo_sapiens	ARHGAP5	ENSG00000100852	Others	394
	Homo_sapiens	DMRTB1	ENSG00000143006	DM	ENSP00000360500;	63948		Homo_sapiens	CHD8	ENSG00000100888	CHD	57680
	Homo_sapiens	CCDC169-SOHLH2	ENSG00000250709	bHLH	ENSP00000421868;	100526761		Homo_sapiens	NFKBIA	ENSG00000100906	NFKB associated	4792
	Homo_sapiens	YY2	ENSG00000230797	zf-C2H2	ENSP00000389381;	404281		Homo_sapiens	BRMS1L	ENSG00000100916	Other_CRF	84312
	Homo_sapiens	ZNF143	ENSG00000166478	zf-C2H2	ENSP00000379849;ENSP00000379843;ENSP00000299606;ENSP00000379847;ENSP00000432154;	7702		Homo_sapiens	ZMYND8	ENSG00000101040	Zinc finger	23613
	Homo_sapiens	PBRM1	ENSG00000163939	HMG	ENSP00000386643;ENSP00000338302;ENSP00000378307;ENSP00000386529;ENSP00000349213;ENSP00000386601;ENSP00000386593;ENSP00000387775;ENSP00000296302;	55193		Homo_sapiens	PABPC1L	ENSG00000101104	Other_CRF	80336
	Homo_sapiens	ZNF841	ENSG00000197608	zf-C2H2	ENSP00000415453;ENSP00000470746;ENSP00000374185;ENSP00000471190;	284371		Homo_sapiens	NELFCD	ENSG00000101158	GTF	51497
	Homo_sapiens	ADNP	ENSG00000101126	Homeobox	ENSP00000495540;ENSP00000342905;ENSP00000379346;ENSP00000360662;ENSP00000379349;ENSP00000483881;	23394		Homo_sapiens	PRPF6	ENSG00000101161	Others	24148
	Homo_sapiens	SPIB	ENSG00000269404	ETS	ENSP00000391877;ENSP00000471921;	6689		Homo_sapiens	MRGBP	ENSG00000101189	Others	55257
	Homo_sapiens	BCL11B	ENSG00000127152	zf-C2H2	ENSP00000387419;ENSP00000280435;ENSP00000349723;	64919		Homo_sapiens	TRIB3	ENSG00000101255	Others	57761
	Homo_sapiens	ZNF513	ENSG00000163795	zf-C2H2	ENSP00000318373;ENSP00000384874;	130557		Homo_sapiens	CSNK2A1	ENSG00000101266	Casein	1457
	Homo_sapiens	NEUROD6	ENSG00000164600	bHLH	ENSP00000297142;	63974		Homo_sapiens	HCK	ENSG00000101336	Others	3055
	Homo_sapiens	SRF	ENSG00000112658	SRF	ENSP00000265354;	6722		Homo_sapiens	RPRD1B	ENSG00000101413	Others	58490
	Homo_sapiens	TBXT	ENSG00000164458	T-box	ENSP00000355836;ENSP00000296946;ENSP00000355841;ENSP00000453512;	6862		Homo_sapiens	ACTR5	ENSG00000101442	ACTR	79913
	Homo_sapiens	HOXD9	ENSG00000128709	Homeobox	ENSP00000249499;	3235		Homo_sapiens	LPIN2	ENSG00000101577	LPIN	9663
	Homo_sapiens	ZBTB47	ENSG00000114853	ZBTB	ENSP00000420968;ENSP00000232974;ENSP00000232974;	92999		Homo_sapiens	RBBP8	ENSG00000101773	RBBP	5932
	Homo_sapiens	ZNF22	ENSG00000165512	zf-C2H2	ENSP00000298299;	7570		Homo_sapiens	TBL1X	ENSG00000101849	Transducin	6907
	Homo_sapiens	NFXL1	ENSG00000170448	zf-NF-X1	ENSP00000370949;ENSP00000425812;ENSP00000333113;ENSP00000422037;	152518		Homo_sapiens	NKAP	ENSG00000101882	NFKB associated	79576
	Homo_sapiens	ZNF543	ENSG00000178229	zf-C2H2	ENSP00000322545;	125919		Homo_sapiens	SUV39H1	ENSG00000101945	Others	6839
	Homo_sapiens	ZNF540	ENSG00000171817	zf-C2H2	ENSP00000465503;ENSP00000343768;ENSP00000324598;ENSP00000466274;ENSP00000467118;	163255		Homo_sapiens	XIAP	ENSG00000101966	Others	331
	Homo_sapiens	SOX14	ENSG00000168875	HMG	ENSP00000305343;	8403		Homo_sapiens	RBBP7	ENSG00000102054	RBBP	5931
	Homo_sapiens	TFAP4	ENSG00000090447	bHLH	ENSP00000459390;ENSP00000204517;	7023		Homo_sapiens	PQBP1	ENSG00000102103	Others	10084
	Homo_sapiens	ASCL2	ENSG00000183734	bHLH	ENSP00000332293;	430		Homo_sapiens	HTATSF1	ENSG00000102241	Others	27336
	Homo_sapiens	HEY1	ENSG00000164683	bHLH	ENSP00000429705;ENSP00000346761;ENSP00000338272;	23462		Homo_sapiens	VGLL1	ENSG00000102243	Vestigial like	51442
	Homo_sapiens	EBF3	ENSG00000108001	COE	ENSP00000347463;ENSP00000387543;ENSP00000357637;	253738		Homo_sapiens	TAF7L	ENSG00000102387	TATA-box	54457
	Homo_sapiens	XBP1	ENSG00000100219	TF_bZIP	ENSP00000216037;ENSP00000481170;ENSP00000343155;ENSP00000385162;ENSP00000384295;	7494		Homo_sapiens	SUPT20H	ENSG00000102710	SUPT	55578
	Homo_sapiens	ZNF562	ENSG00000171466	zf-C2H2	ENSP00000464716;ENSP00000410734;ENSP00000293648;	54811		Homo_sapiens	RGCC	ENSG00000102760	Others	28984
	Homo_sapiens	PROP1	ENSG00000175325	Homeobox	ENSP00000311290;	5626		Homo_sapiens	TRADD	ENSG00000102871	Others	8717
	Homo_sapiens	CDX4	ENSG00000131264	Homeobox	ENSP00000362613;	1046		Homo_sapiens	ARL2BP	ENSG00000102931	Others	23568
	Homo_sapiens	SOX10	ENSG00000100146	HMG	ENSP00000354130;ENSP00000399777;ENSP00000380093;ENSP00000414853;	6663		Homo_sapiens	SETD6	ENSG00000103037	SET	79918
	Homo_sapiens	BORCS8-MEF2B	ENSG00000064489	SRF	ENSP00000390762;ENSP00000454967;	4207		Homo_sapiens	AXIN1	ENSG00000103126	Others	8312
	Homo_sapiens	ZNF211	ENSG00000121417	zf-C2H2	ENSP00000240731;ENSP00000339562;ENSP00000299871;ENSP00000442601;ENSP00000254182;ENSP00000384436;ENSP00000375584;	10520		Homo_sapiens	TAF1C	ENSG00000103168	TATA-box	9013
	Homo_sapiens	ZNF266	ENSG00000174652	zf-C2H2	ENSP00000466714;ENSP00000467151;ENSP00000468491;ENSP00000467315;ENSP00000467403;	10781		Homo_sapiens	CRYM	ENSG00000103316	Others	1428
	Homo_sapiens	ZNF580	ENSG00000213015	zf-C2H2	ENSP00000446126;ENSP00000320050;ENSP00000443957;	51157		Homo_sapiens	ELOB	ENSG00000103363	Others	6923
	Homo_sapiens	OVOL3	ENSG00000105261	zf-C2H2	ENSP00000487603;ENSP00000465620;	728361		Homo_sapiens	DNAJA3	ENSG00000103423	Others	9093
	Homo_sapiens	ZNF391	ENSG00000124613	zf-C2H2	ENSP00000419498;ENSP00000244576;	346157		Homo_sapiens	RBL2	ENSG00000103479	Other_Co-activator/repressors	5934
	Homo_sapiens	ATOH1	ENSG00000172238	bHLH	ENSP00000302216;	474		Homo_sapiens	PYCARD	ENSG00000103490	Others	29108
	Homo_sapiens	ATF5	ENSG00000169136	TF_bZIP	ENSP00000470633;ENSP00000396954;	22809		Homo_sapiens	KAT8	ENSG00000103510	Lysine acetyltransferase	84148
	Homo_sapiens	MYB	ENSG00000118513	MYB	ENSP00000432948;ENSP00000432877;ENSP00000434723;ENSP00000434816;ENSP00000326328;ENSP00000435578;ENSP00000437264;ENSP00000410825;ENSP00000434420;ENSP00000433844;ENSP00000477898;ENSP00000435293;ENSP00000434795;ENSP00000434639;ENSP00000356788;ENSP00000390460;ENSP00000432168;ENSP00000437081;ENSP00000403387;ENSP00000436925;ENSP00000435938;ENSP00000432851;ENSP00000436602;ENSP00000341050;ENSP00000435595…	4602		Homo_sapiens	TRIP4	ENSG00000103671	Thyroid hormone receptor	9325
	Homo_sapiens	ALX3	ENSG00000156150	Homeobox	ENSP00000358807;	257		Homo_sapiens	BRF2	ENSG00000104221	GTF	55290
	Homo_sapiens	SP2	ENSG00000167182	zf-C2H2	ENSP00000365931;	6668		Homo_sapiens	EYA1	ENSG00000104313	EYA	2138
	Homo_sapiens	THAP2	ENSG00000173451	THAP	ENSP00000310796;	83591		Homo_sapiens	IKBKB	ENSG00000104365	Others	3551
	Homo_sapiens	GATA2	ENSG00000179348	zf-GATA	ENSP00000417074;ENSP00000345681;ENSP00000400259;	2624		Homo_sapiens	STK3	ENSG00000104375	Others	6788
	Homo_sapiens	CDX2	ENSG00000165556	Homeobox	ENSP00000370408;	1045		Homo_sapiens	CHRAC1	ENSG00000104472	Other_CRF	54108
	Homo_sapiens	OLIG2	ENSG00000205927	bHLH	ENSP00000371794;ENSP00000331040;	10215		Homo_sapiens	NFKBIB	ENSG00000104825	NFKB associated	4793
	Homo_sapiens	SIM1	ENSG00000112246	bHLH	ENSP00000358210;ENSP00000262901;	6492		Homo_sapiens	PIH1D1	ENSG00000104872	Other_CRF	55011
	Homo_sapiens	ZNF445	ENSG00000185219	zf-C2H2	ENSP00000413073;ENSP00000379387;	353274		Homo_sapiens	ERCC2	ENSG00000104884	Others	2068
	Homo_sapiens	YBX2	ENSG00000006047	CSD	ENSP00000007699;	51087		Homo_sapiens	DOT1L	ENSG00000104885	Others	84444
	Homo_sapiens	ZBTB10	ENSG00000205189	ZBTB	ENSP00000368384;ENSP00000368384;ENSP00000484716;ENSP00000484716;ENSP00000416134;ENSP00000416134;ENSP00000412036;ENSP00000412036;ENSP00000387462;ENSP00000387462;	65986		Homo_sapiens	AES	ENSG00000104964	Others	166
	Homo_sapiens	ZIK1	ENSG00000171649	zf-C2H2	ENSP00000472867;ENSP00000468937;ENSP00000438487;	284307		Homo_sapiens	MED25	ENSG00000104973	Mediator complex	81857
	Homo_sapiens	ZNF611	ENSG00000213020	zf-C2H2	ENSP00000443505;ENSP00000439211;ENSP00000437616;ENSP00000322427;ENSP00000469376;ENSP00000472648;	81856		Homo_sapiens	SNAPC2	ENSG00000104976	Others	6618
	Homo_sapiens	DLX2	ENSG00000115844	Homeobox	ENSP00000234198;ENSP00000446904;	1746		Homo_sapiens	ASF1B	ENSG00000105011	Others	55723
	Homo_sapiens	RREB1	ENSG00000124782	zf-C2H2	ENSP00000420519;ENSP00000369270;ENSP00000419511;ENSP00000369265;ENSP00000420299;ENSP00000305560;ENSP00000335574;ENSP00000483108;	6239		Homo_sapiens	MED26	ENSG00000105085	Mediator complex	9441
	Homo_sapiens	GATA1	ENSG00000102145	zf-GATA	ENSP00000365853;ENSP00000365858;	2623		Homo_sapiens	CCNE1	ENSG00000105173	Cyclin	898
	Homo_sapiens	BHLHA15	ENSG00000180535	bHLH	ENSP00000326391;ENSP00000476312;	168620		Homo_sapiens	URI1	ENSG00000105176	Others	8725
	Homo_sapiens	SOX21	ENSG00000125285	HMG	ENSP00000366144;	11166		Homo_sapiens	DYRK1B	ENSG00000105204	Others	9149
	Homo_sapiens	MAFA	ENSG00000182759	TF_bZIP	ENSP00000328364;	389692		Homo_sapiens	TGFB1	ENSG00000105329	Others	7040
	Homo_sapiens	PITX1	ENSG00000069011	Homeobox	ENSP00000451199;ENSP00000423624;ENSP00000427542;ENSP00000265340;ENSP00000422908;	5307		Homo_sapiens	MIER2	ENSG00000105556	MIER	54531
	Homo_sapiens	ZNF286B	ENSG00000249459	zf-C2H2	ENSP00000461413;	729288		Homo_sapiens	PIK3R2	ENSG00000105647	Others	5296
	Homo_sapiens	TGIF2LX	ENSG00000153779	Homeobox	ENSP00000453704;ENSP00000355119;	90316		Homo_sapiens	ELL	ENSG00000105656	GTF	8178
	Homo_sapiens	SATB1	ENSG00000182568	CUT	ENSP00000399518;ENSP00000341024;ENSP00000399708;	6304		Homo_sapiens	CRTC1	ENSG00000105662	CREB	23373
	Homo_sapiens	SIM2	ENSG00000159263	bHLH	ENSP00000290399;	6493		Homo_sapiens	MTPN	ENSG00000105887	Others	136319
	Homo_sapiens	EN1	ENSG00000163064	Homeobox	ENSP00000295206;	2019		Homo_sapiens	CHCHD2	ENSG00000106153	Coiled-coil	51142
	Homo_sapiens	ZNF845	ENSG00000213799	zf-C2H2	ENSP00000388311;ENSP00000470005;	91664		Homo_sapiens	BUD31	ENSG00000106245	Others	8896
	Homo_sapiens	DRGX	ENSG00000165606	Homeobox	ENSP00000401653;ENSP00000363254;	644168		Homo_sapiens	TAF6	ENSG00000106290	TATA-box	6878
	Homo_sapiens	MAX	ENSG00000125952	bHLH	ENSP00000452197;ENSP00000452378;ENSP00000342482;ENSP00000378104;ENSP00000480127;ENSP00000451907;ENSP00000351175;ENSP00000450818;ENSP00000452286;ENSP00000284165;ENSP00000246163;ENSP00000351490;	4149		Homo_sapiens	EZH2	ENSG00000106462	Others	2146
	Homo_sapiens	ZNF696	ENSG00000185730	zf-C2H2	ENSP00000427857;ENSP00000328515;	79943		Homo_sapiens	SFRP4	ENSG00000106483	Others	6424
	Homo_sapiens	ZNF521	ENSG00000198795	zf-C2H2	ENSP00000463000;ENSP00000464415;ENSP00000382352;ENSP00000463748;ENSP00000440768;ENSP00000462724;ENSP00000354794;	25925		Homo_sapiens	CHCHD3	ENSG00000106554	Coiled-coil	54927
	Homo_sapiens	ZFP62	ENSG00000196670	zf-C2H2	ENSP00000423820;ENSP00000426193;ENSP00000422987;	643836		Homo_sapiens	AEBP1	ENSG00000106624	Others	165
	Homo_sapiens	GLI3	ENSG00000106571	zf-C2H2	ENSP00000379258;ENSP00000496377;	2737		Homo_sapiens	TLE4	ENSG00000106829	Transducin	7091
	Homo_sapiens	ZBTB8A	ENSG00000160062	ZBTB	ENSP00000317561;ENSP00000317561;ENSP00000362609;ENSP00000362609;	653121		Homo_sapiens	ENG	ENSG00000106991	Others	2022
	Homo_sapiens	ZNF791	ENSG00000173875	zf-C2H2	ENSP00000342974;ENSP00000471179;	163049		Homo_sapiens	KDM4C	ENSG00000107077	Lysine demethylase	23081
	Homo_sapiens	ZFP42	ENSG00000179059	zf-C2H2	ENSP00000483363;ENSP00000317686;ENSP00000424662;	132625		Homo_sapiens	KANK1	ENSG00000107104	Others	23189
	Homo_sapiens	TGIF1	ENSG00000177426	Homeobox	ENSP00000339631;ENSP00000450025;ENSP00000383031;ENSP00000327959;ENSP00000385206;ENSP00000449287;ENSP00000449973;ENSP00000446838;ENSP00000384970;ENSP00000447747;ENSP00000449501;ENSP00000449531;ENSP00000448121;ENSP00000384133;ENSP00000449580;ENSP00000483499;ENSP00000449722;ENSP00000343969;ENSP00000448934;	7050		Homo_sapiens	EDF1	ENSG00000107223	Others	8721
	Homo_sapiens	ZNF557	ENSG00000130544	zf-C2H2	ENSP00000404065;ENSP00000252840;	79230		Homo_sapiens	PDLIM1	ENSG00000107438	Others	9124
	Homo_sapiens	MEIS3	ENSG00000105419	Homeobox	ENSP00000454073;ENSP00000475941;ENSP00000333552;ENSP00000453307;ENSP00000452854;ENSP00000453934;ENSP00000388667;ENSP00000453757;	56917		Homo_sapiens	NPM3	ENSG00000107833	Nucleoplasmin	10360
	Homo_sapiens	ZNF565	ENSG00000196357	zf-C2H2	ENSP00000306869;ENSP00000347234;ENSP00000465906;ENSP00000376013;	147929		Homo_sapiens	SUFU	ENSG00000107882	Others	51684
	Homo_sapiens	AC002310.5	ENSG00000261459	zf-C2H2	ENSP00000454241;	-		Homo_sapiens	EDRF1	ENSG00000107938	Others	26098
	Homo_sapiens	DLX1	ENSG00000144355	Homeobox	ENSP00000354478;ENSP00000448827;ENSP00000354865;	1745		Homo_sapiens	TRIM37	ENSG00000108395	Tripartite motif	4591
	Homo_sapiens	OLIG1	ENSG00000184221	bHLH	ENSP00000371785;	116448		Homo_sapiens	CDK5RAP3	ENSG00000108465	Cyclin	80279
	Homo_sapiens	GCFC2	ENSG00000005436	GCFC	ENSP00000318690;ENSP00000386552;	6936		Homo_sapiens	RECQL5	ENSG00000108469	Others	9400
	Homo_sapiens	ZNF124	ENSG00000196418	zf-C2H2	ENSP00000440365;ENSP00000340749;	7678		Homo_sapiens	MED13	ENSG00000108510	Mediator complex	9969
	Homo_sapiens	ZBTB5	ENSG00000168795	ZBTB	ENSP00000307604;ENSP00000307604;	9925		Homo_sapiens	RASD1	ENSG00000108551	Others	51655
	Homo_sapiens	ZNF554	ENSG00000172006	zf-C2H2	ENSP00000321132;	115196		Homo_sapiens	RAI1	ENSG00000108557	Others	10743
	Homo_sapiens	ZBTB38	ENSG00000177311	ZBTB	ENSP00000406955;ENSP00000406955;ENSP00000424254;ENSP00000424254;ENSP00000426387;ENSP00000426387;ENSP00000490370;ENSP00000422894;ENSP00000426288;ENSP00000490041;ENSP00000372635;ENSP00000425705;ENSP00000422757;ENSP00000421037;	253461		Homo_sapiens	C1QBP	ENSG00000108561	Others	708
	Homo_sapiens	ZNF600	ENSG00000189190	zf-C2H2	ENSP00000344791;	162966		Homo_sapiens	MED31	ENSG00000108590	Mediator complex	51003
	Homo_sapiens	BSX	ENSG00000188909	Homeobox	ENSP00000344285;	390259		Homo_sapiens	SMARCD2	ENSG00000108604	SWI/SNF	6603
	Homo_sapiens	BHLHE41	ENSG00000123095	bHLH	ENSP00000242728;	79365		Homo_sapiens	DDX5	ENSG00000108654	RNA helicase	1655
	Homo_sapiens	ZSCAN23	ENSG00000187987	zf-C2H2	ENSP00000289788;	222696		Homo_sapiens	KAT2A	ENSG00000108773	Lysine acetyltransferase	2648
	Homo_sapiens	HOXA1	ENSG00000105991	Homeobox	ENSP00000494260;ENSP00000343246;	3198		Homo_sapiens	EZH1	ENSG00000108799	Others	2145
	Homo_sapiens	MLX	ENSG00000108788	bHLH	ENSP00000464697;ENSP00000246912;ENSP00000416627;ENSP00000320913;	6945		Homo_sapiens	HDAC5	ENSG00000108840	Histone deacetylase	10014
	Homo_sapiens	TSC22D1	ENSG00000102804	TSC22	ENSP00000481585;ENSP00000261489;ENSP00000483407;ENSP00000397435;	8848		Homo_sapiens	SMURF2	ENSG00000108854	Others	64750
	Homo_sapiens	EGR4	ENSG00000135625	zf-C2H2	ENSP00000445626;ENSP00000419687;	1961		Homo_sapiens	SUPT6H	ENSG00000109111	SUPT	6830
	Homo_sapiens	DUXA	ENSG00000258873	Homeobox	ENSP00000452398;	503835		Homo_sapiens	PHF12	ENSG00000109118	PHF	57649
	Homo_sapiens	ZNF493	ENSG00000196268	zf-C2H2	ENSP00000376110;ENSP00000347691;	284443		Homo_sapiens	FBXW7	ENSG00000109670	Others	55294
	Homo_sapiens	CREBZF	ENSG00000137504	TF_bZIP	ENSP00000434281;ENSP00000260058;ENSP00000433459;ENSP00000435762;	58487		Homo_sapiens	PPARGC1A	ENSG00000109819	Others	10891
	Homo_sapiens	PAX1	ENSG00000125813	PAX	ENSP00000481334;ENSP00000410355;ENSP00000381499;	5075		Homo_sapiens	HTATIP2	ENSG00000109854	Others	10553
	Homo_sapiens	THAP11	ENSG00000168286	THAP	ENSP00000304689;	57215		Homo_sapiens	ELP4	ENSG00000109911	ELP	26610
	Homo_sapiens	ARID4A	ENSG00000032219	ARID	ENSP00000344556;ENSP00000397368;ENSP00000378597;ENSP00000416053;ENSP00000347602;	5926		Homo_sapiens	HSPA8	ENSG00000109971	Heat shock protein	3312
	Homo_sapiens	ZSCAN22	ENSG00000182318	zf-C2H2	ENSP00000332433;	342945		Homo_sapiens	LPXN	ENSG00000110031	Others	9404
	Homo_sapiens	ZNF729	ENSG00000196350	zf-C2H2	ENSP00000469582;	100287226		Homo_sapiens	KMT5B	ENSG00000110066	Lysine methyltransferase	51111
	Homo_sapiens	ZNF221	ENSG00000159905	zf-C2H2	ENSP00000467367;ENSP00000251269;ENSP00000467446;ENSP00000477876;	7638		Homo_sapiens	CCND1	ENSG00000110092	Cyclin	595
	Homo_sapiens	FOXN1	ENSG00000109101	Fork_head	ENSP00000464645;ENSP00000226247;	8456		Homo_sapiens	RNF141	ENSG00000110315	Ring finger protein	50862
	Homo_sapiens	MSGN1	ENSG00000151379	bHLH	ENSP00000281047;	343930		Homo_sapiens	BIRC2	ENSG00000110330	Others	329
	Homo_sapiens	OTX2	ENSG00000165588	TF_Otx	ENSP00000451272;ENSP00000386185;ENSP00000343819;ENSP00000451357;ENSP00000452336;	5015		Homo_sapiens	CBL	ENSG00000110395	Others	867
	Homo_sapiens	TCF7L1	ENSG00000152284	HMG	ENSP00000282111;	83439		Homo_sapiens	HIPK3	ENSG00000110422	HIPK	10114
	Homo_sapiens	THAP6	ENSG00000174796	THAP	ENSP00000422402;ENSP00000423720;ENSP00000309007;ENSP00000427651;ENSP00000370217;	152815		Homo_sapiens	AIP	ENSG00000110711	Others	9049
	Homo_sapiens	IRF2	ENSG00000168310	IRF	ENSP00000425037;ENSP00000427204;ENSP00000422860;ENSP00000424552;ENSP00000377218;	3660		Homo_sapiens	NUP98	ENSG00000110713	Others	4928
	Homo_sapiens	TFAP2D	ENSG00000008197	AP-2	ENSP00000008391;	83741		Homo_sapiens	GTF2H1	ENSG00000110768	GTF	2965
	Homo_sapiens	ZNF239	ENSG00000196793	zf-C2H2	ENSP00000363569;ENSP00000398202;ENSP00000443907;ENSP00000307774;	8187		Homo_sapiens	POU2AF1	ENSG00000110777	Others	5450
	Homo_sapiens	EBF1	ENSG00000164330	COE	ENSP00000477809;ENSP00000370029;ENSP00000322898;ENSP00000428020;	1879		Homo_sapiens	PRMT8	ENSG00000111218	Arginine methyltransferase	56341
	Homo_sapiens	GBX1	ENSG00000164900	Homeobox	ENSP00000297537;	2636		Homo_sapiens	CDKN1B	ENSG00000111276	Cyclin	1027
	Homo_sapiens	REST	ENSG00000084093	zf-C2H2	ENSP00000311816;ENSP00000484836;ENSP00000492813;ENSP00000490969;ENSP00000484058;ENSP00000479151;ENSP00000484206;ENSP00000481650;ENSP00000492006;	5978		Homo_sapiens	GTF2H3	ENSG00000111358	GTF	2967
	Homo_sapiens	CSDE1	ENSG00000009307	CSD	ENSP00000261443;ENSP00000435185;ENSP00000481762;ENSP00000437159;ENSP00000432958;ENSP00000407724;ENSP00000351329;ENSP00000358543;ENSP00000342408;ENSP00000431297;	7812		Homo_sapiens	CNOT2	ENSG00000111596	CCR4-NOT	4848
	Homo_sapiens	ZNF641	ENSG00000167528	zf-C2H2	ENSP00000437832;ENSP00000449974;ENSP00000394627;ENSP00000301042;	121274		Homo_sapiens	TIMELESS	ENSG00000111602	Others	8914
	Homo_sapiens	ZNF90	ENSG00000213988	zf-C2H2	ENSP00000410466;	7643		Homo_sapiens	CHD4	ENSG00000111642	CHD	1108
	Homo_sapiens	FOXN3	ENSG00000053254	Fork_head	ENSP00000451135;ENSP00000452005;ENSP00000450684;ENSP00000450833;ENSP00000451024;ENSP00000451437;ENSP00000479114;ENSP00000343288;ENSP00000452227;ENSP00000261302;	1112		Homo_sapiens	ING4	ENSG00000111653	ING	51147
	Homo_sapiens	ZNF385A	ENSG00000161642	zf-C2H2	ENSP00000338927;ENSP00000446913;ENSP00000377849;ENSP00000449161;	25946		Homo_sapiens	ATN1	ENSG00000111676	Others	1822
	Homo_sapiens	ZNF727	ENSG00000214652	zf-C2H2	ENSP00000485448;	442319		Homo_sapiens	SUDS3	ENSG00000111707	Other_Co-activator/repressors	64426
	Homo_sapiens	ZNF257	ENSG00000197134	zf-C2H2	ENSP00000470209;	113835		Homo_sapiens	HCFC2	ENSG00000111727	Others	29915
	Homo_sapiens	C11orf95	ENSG00000188070	zf-BED	ENSP00000482180;	65998		Homo_sapiens	BTN3A3	ENSG00000111801	Others	10384
	Homo_sapiens	ZNF98	ENSG00000197360	zf-C2H2	ENSP00000350418;	148198		Homo_sapiens	TDP2	ENSG00000111802	Others	51567
	Homo_sapiens	PPARD	ENSG00000112033	THR-like	ENSP00000353916;ENSP00000413314;ENSP00000337063;ENSP00000414372;ENSP00000310928;	5467		Homo_sapiens	FRK	ENSG00000111816	Others	2444
	Homo_sapiens	ZNF223	ENSG00000178386	zf-C2H2	ENSP00000467647;ENSP00000401947;	7766		Homo_sapiens	MAK	ENSG00000111837	Others	4117
	Homo_sapiens	ZNF561	ENSG00000171469	zf-C2H2	ENSP00000393074;ENSP00000392013;ENSP00000303915;	93134		Homo_sapiens	ASF1A	ENSG00000111875	Others	25842
	Homo_sapiens	CDX1	ENSG00000113722	Homeobox	ENSP00000477928;ENSP00000231656;	1044		Homo_sapiens	NCOA7	ENSG00000111912	Nuclear receptor coactivator	135112
	Homo_sapiens	ZBTB3	ENSG00000185670	ZBTB	ENSP00000378286;	79842		Homo_sapiens	RNF8	ENSG00000112130	Ring finger protein	9025
	Homo_sapiens	TADA2B	ENSG00000173011	MYB	ENSP00000308022;	93624		Homo_sapiens	ZNF451	ENSG00000112200	Zinc finger	26036
	Homo_sapiens	LHX2	ENSG00000106689	Homeobox	ENSP00000394978;ENSP00000476200;ENSP00000362717;	9355		Homo_sapiens	FHL5	ENSG00000112214	FHL	9457
	Homo_sapiens	AC005324.4	ENSG00000255104	zf-C2H2	ENSP00000458062;ENSP00000408168;	-		Homo_sapiens	CCNC	ENSG00000112237	Cyclin	892
	Homo_sapiens	MEIS2	ENSG00000134138	Homeobox	ENSP00000453793;ENSP00000475899;ENSP00000380749;ENSP00000453497;ENSP00000341400;ENSP00000453390;ENSP00000404185;ENSP00000339549;ENSP00000380745;ENSP00000452693;	4212		Homo_sapiens	ASCC3	ENSG00000112249	ASCC	10973
	Homo_sapiens	MLXIPL	ENSG00000009950	bHLH	ENSP00000392636;ENSP00000346629;ENSP00000406296;ENSP00000412330;ENSP00000320886;	51085		Homo_sapiens	MED23	ENSG00000112282	Mediator complex	9439
	Homo_sapiens	ZNF274	ENSG00000171606	zf-C2H2	ENSP00000484810;ENSP00000321209;ENSP00000409872;ENSP00000478533;ENSP00000321187;	10782		Homo_sapiens	GMNN	ENSG00000112312	Others	51053
	Homo_sapiens	HOXB2	ENSG00000173917	Homeobox	ENSP00000331741;	3212		Homo_sapiens	EYA4	ENSG00000112319	EYA	2070
	Homo_sapiens	ZNF816	ENSG00000180257	zf-C2H2	ENSP00000350295;ENSP00000403266;	125893		Homo_sapiens	PHF1	ENSG00000112511	PHF	5252
	Homo_sapiens	GTF3A	ENSG00000122034	zf-C2H2	ENSP00000389655;ENSP00000409175;ENSP00000370532;ENSP00000491190;	2971		Homo_sapiens	MDFI	ENSG00000112559	Others	4188
	Homo_sapiens	NKX2-4	ENSG00000125816	Homeobox	ENSP00000345147;	644524		Homo_sapiens	TBP	ENSG00000112592	TATA-box	6908
	Homo_sapiens	ZNF134	ENSG00000213762	zf-C2H2	ENSP00000379464;	7693		Homo_sapiens	VEGFA	ENSG00000112715	Other_CRF	7422
	Homo_sapiens	ETV2	ENSG00000105672	ETS	ENSP00000368312;ENSP00000368309;ENSP00000475089;ENSP00000385369;ENSP00000384524;ENSP00000468453;	2116		Homo_sapiens	ERBIN	ENSG00000112851	Erbb2	55914
	Homo_sapiens	POU2F1	ENSG00000143190	Pou	ENSP00000414660;ENSP00000356840;ENSP00000356836;ENSP00000415993;ENSP00000401217;ENSP00000441285;	5451		Homo_sapiens	BRD8	ENSG00000112983	Bromodomain	10902
	Homo_sapiens	SALL1	ENSG00000103449	zf-C2H2	ENSP00000251020;ENSP00000407914;ENSP00000456777;	6299		Homo_sapiens	CNOT6	ENSG00000113300	CCR4-NOT	57472
	Homo_sapiens	ZNF136	ENSG00000196646	zf-C2H2	ENSP00000344162;	7695		Homo_sapiens	FGF1	ENSG00000113578	FGF	2246
	Homo_sapiens	SP140L	ENSG00000185404	SAND	ENSP00000397911;ENSP00000243810;ENSP00000379811;ENSP00000395195;	93349		Homo_sapiens	WWC1	ENSG00000113645	WW	23286
	Homo_sapiens	ZNF780B	ENSG00000128000	zf-C2H2	ENSP00000221355;ENSP00000484593;ENSP00000391641;	163131		Homo_sapiens	TCERG1	ENSG00000113649	TEF	10915
	Homo_sapiens	IRF5	ENSG00000128604	IRF	ENSP00000419950;ENSP00000417454;ENSP00000419056;ENSP00000419149;ENSP00000418534;ENSP00000420274;ENSP00000249375;ENSP00000385352;ENSP00000349770;ENSP00000483292;ENSP00000417770;ENSP00000418037;ENSP00000480058;	3663		Homo_sapiens	ACTR8	ENSG00000113812	ACTR	93973
	Homo_sapiens	ZNF443	ENSG00000180855	zf-C2H2	ENSP00000301547;	10224		Homo_sapiens	KAT2B	ENSG00000114166	Lysine acetyltransferase	8850
	Homo_sapiens	ETV1	ENSG00000006468	ETS	ENSP00000385686;ENSP00000411626;ENSP00000385551;ENSP00000405327;ENSP00000382293;ENSP00000384085;ENSP00000384138;ENSP00000385381;ENSP00000242066;	2115		Homo_sapiens	INO80D	ENSG00000114933	INO80 complex	54891
	Homo_sapiens	HMG20B	ENSG00000064961	HMG	ENSP00000328269;ENSP00000402877;ENSP00000393904;ENSP00000410924;	10362		Homo_sapiens	KCNIP3	ENSG00000115041	Others	30818
	Homo_sapiens	PGR	ENSG00000082175	ESR-like	ENSP00000481227;ENSP00000436561;ENSP00000432914;ENSP00000325120;ENSP00000482698;ENSP00000436803;ENSP00000263463;ENSP00000432352;ENSP00000487607;	5241		Homo_sapiens	NCL	ENSG00000115053	Others	4691
	Homo_sapiens	MYBL2	ENSG00000101057	MYB	ENSP00000380072;ENSP00000217026;	4605		Homo_sapiens	INO80B	ENSG00000115274	INO80 complex	83444
	Homo_sapiens	EGR2	ENSG00000122877	zf-C2H2	ENSP00000242480;ENSP00000402040;ENSP00000387634;	1959		Homo_sapiens	PCGF1	ENSG00000115289	PCGF	84759
	Homo_sapiens	ZNF397	ENSG00000186812	zf-C2H2	ENSP00000331577;	84307		Homo_sapiens	LOXL3	ENSG00000115318	Others	84695
	Homo_sapiens	NFATC2	ENSG00000101096	RHD	ENSP00000396471;ENSP00000379330;ENSP00000360619;ENSP00000477370;ENSP00000477342;ENSP00000477142;	4773		Homo_sapiens	KDM3A	ENSG00000115548	Lysine demethylase	55818
	Homo_sapiens	OTX1	ENSG00000115507	TF_Otx	ENSP00000355631;ENSP00000282549;	5013		Homo_sapiens	SMYD1	ENSG00000115593	SMYD	150572
	Homo_sapiens	CREM	ENSG00000095794	TF_bZIP	ENSP00000417807;ENSP00000363860;ENSP00000409220;ENSP00000420681;ENSP00000393538;ENSP00000417165;ENSP00000420511;ENSP00000345384;ENSP00000419075;ENSP00000417460;ENSP00000418336;ENSP00000417562;ENSP00000419684;ENSP00000346804;ENSP00000363853;ENSP00000420437;ENSP00000349387;ENSP00000341875;ENSP00000419018;ENSP00000337138;ENSP00000265372;ENSP00000417327;ENSP00000344365;ENSP00000379225;ENSP00000354593…	1390		Homo_sapiens	FHL2	ENSG00000115641	FHL	2274
	Homo_sapiens	FOXO3	ENSG00000118689	Fork_head	ENSP00000339527;ENSP00000385824;	2309		Homo_sapiens	TAF1B	ENSG00000115750	TATA-box	9014
	Homo_sapiens	ZBTB6	ENSG00000186130	ZBTB	ENSP00000362763;ENSP00000362763;	10773		Homo_sapiens	ORC2	ENSG00000115942	Others	4999
	Homo_sapiens	ZNF433	ENSG00000197647	zf-C2H2	ENSP00000448099;ENSP00000393416;ENSP00000339767;	163059		Homo_sapiens	TRAK2	ENSG00000115993	Others	66008
	Homo_sapiens	CREB1	ENSG00000118260	TF_bZIP	ENSP00000236995;ENSP00000405539;ENSP00000387699;	1385		Homo_sapiens	SUMO1	ENSG00000116030	Others	7341
	Homo_sapiens	POU3F4	ENSG00000196767	Pou	ENSP00000495996;ENSP00000362296;	5456		Homo_sapiens	BCL9	ENSG00000116128	BCL	607
	Homo_sapiens	ZNF672	ENSG00000171161	zf-C2H2	ENSP00000426199;ENSP00000421915;ENSP00000427021;	79894		Homo_sapiens	PARK7	ENSG00000116288	Others	11315
	Homo_sapiens	ZNF329	ENSG00000181894	zf-C2H2	ENSP00000470008;ENSP00000439527;ENSP00000470323;ENSP00000350773;	79673		Homo_sapiens	WDR77	ENSG00000116455	WD	79084
	Homo_sapiens	SCRT1	ENSG00000261678	zf-C2H2	ENSP00000455711;	83482		Homo_sapiens	HDAC1	ENSG00000116478	Histone deacetylase	3065
	Homo_sapiens	ZNF140	ENSG00000196387	zf-C2H2	ENSP00000445411;ENSP00000347755;	7699		Homo_sapiens	ASH1L	ENSG00000116539	Others	55870
	Homo_sapiens	ZBED6	ENSG00000257315	zf-BED	ENSP00000447879;	100381270		Homo_sapiens	MAD2L2	ENSG00000116670	Others	10459
	Homo_sapiens	ZNF765	ENSG00000196417	zf-C2H2	ENSP00000379689;	91661		Homo_sapiens	CTH	ENSG00000116761	Others	1491
	Homo_sapiens	CRX	ENSG00000105392	TF_Otx	ENSP00000221996;ENSP00000445565;	1406		Homo_sapiens	TTF2	ENSG00000116830	Others	8458
	Homo_sapiens	ZNF853	ENSG00000236609	zf-C2H2	ENSP00000455585;	54753		Homo_sapiens	PADI2	ENSG00000117115	Other_CRF	11240
	Homo_sapiens	BAZ2B	ENSG00000123636	MBD	ENSP00000339670;ENSP00000376533;ENSP00000393565;ENSP00000376534;	29994		Homo_sapiens	KDM5B	ENSG00000117139	Lysine demethylase	10765
	Homo_sapiens	ZNF182	ENSG00000147118	zf-C2H2	ENSP00000366142;ENSP00000380165;	7569		Homo_sapiens	RBBP5	ENSG00000117222	RBBP	5929
	Homo_sapiens	ZNF467	ENSG00000181444	zf-C2H2	ENSP00000304769;	168544		Homo_sapiens	DR1	ENSG00000117505	Others	1810
	Homo_sapiens	ZNF253	ENSG00000256771	zf-C2H2	ENSP00000467235;ENSP00000468720;ENSP00000347868;ENSP00000492582;	56242		Homo_sapiens	CENPF	ENSG00000117724	CENP	1063
	Homo_sapiens	PRDM10	ENSG00000170325	zf-C2H2	ENSP00000432237;ENSP00000302669;ENSP00000431262;ENSP00000351686;ENSP00000354118;ENSP00000398431;ENSP00000435940;	56980		Homo_sapiens	KMT2A	ENSG00000118058	Lysine methyltransferase	4297
	Homo_sapiens	ZNF333	ENSG00000160961	zf-C2H2	ENSP00000292530;	84449		Homo_sapiens	TNP1	ENSG00000118245	Other_CRF	7141
	Homo_sapiens	PRDM1	ENSG00000057657	zf-C2H2	ENSP00000358092;ENSP00000358085;ENSP00000358087;	639		Homo_sapiens	CASP8AP2	ENSG00000118412	Others	9994
	Homo_sapiens	ZIM3	ENSG00000141946	zf-C2H2	ENSP00000269834;	114026		Homo_sapiens	SGK1	ENSG00000118515	Others	6446
	Homo_sapiens	GATA4	ENSG00000136574	zf-GATA	ENSP00000435043;ENSP00000435712;ENSP00000435347;ENSP00000482268;ENSP00000334458;	2626		Homo_sapiens	MED28	ENSG00000118579	Mediator complex	80306
	Homo_sapiens	GLIS2	ENSG00000126603	zf-C2H2	ENSP00000395547;ENSP00000262366;	84662		Homo_sapiens	ELL2	ENSG00000118985	GTF	22936
	Homo_sapiens	ZNF180	ENSG00000167384	zf-C2H2	ENSP00000221327;ENSP00000375818;ENSP00000468021;	7733		Homo_sapiens	HEATR1	ENSG00000119285	Others	55127
	Homo_sapiens	ZNF366	ENSG00000178175	zf-C2H2	ENSP00000313158;	167465		Homo_sapiens	TRIM32	ENSG00000119401	Tripartite motif	22954
	Homo_sapiens	SOX18	ENSG00000203883	HMG	ENSP00000341815;	54345		Homo_sapiens	PHF19	ENSG00000119403	PHF	26147
	Homo_sapiens	ZFP1	ENSG00000184517	zf-C2H2	ENSP00000377080;ENSP00000457044;ENSP00000333192;	162239		Homo_sapiens	IRF2BPL	ENSG00000119669	Others	64207
	Homo_sapiens	ZNF517	ENSG00000197363	zf-C2H2	ENSP00000432025;ENSP00000435166;ENSP00000436103;ENSP00000353058;	340385		Homo_sapiens	SUPT7L	ENSG00000119760	SUPT	9913
	Homo_sapiens	HOXD10	ENSG00000128710	Homeobox	ENSP00000249501;	3236		Homo_sapiens	HELLS	ENSG00000119969	Others	3070
	Homo_sapiens	ZNF112	ENSG00000062370	zf-C2H2	ENSP00000337081;ENSP00000346305;	7771		Homo_sapiens	SLC25A2	ENSG00000120329	SLC	83884
	Homo_sapiens	CCDC88A	ENSG00000115355	TF_bZIP	ENSP00000480931;	55704		Homo_sapiens	ENY2	ENSG00000120533	Others	56943
	Homo_sapiens	ZNF628	ENSG00000197483	zf-C2H2	ENSP00000469591;ENSP00000465905;ENSP00000375598;	89887		Homo_sapiens	EPC1	ENSG00000120616	Others	80314
	Homo_sapiens	ZNF829	ENSG00000185869	zf-C2H2	ENSP00000429266;ENSP00000428679;	374899		Homo_sapiens	TAF12	ENSG00000120656	TATA-box	6883
	Homo_sapiens	TADA2A	ENSG00000276234	MYB	ENSP00000484884;ENSP00000477709;ENSP00000480446;ENSP00000478363;ENSP00000481890;ENSP00000478162;ENSP00000481091;	6871		Homo_sapiens	KDM3B	ENSG00000120733	Lysine demethylase	51780
	Homo_sapiens	ASCL3	ENSG00000176009	bHLH	ENSP00000435770;	56676		Homo_sapiens	CLU	ENSG00000120885	Others	1191
	Homo_sapiens	ZNF688	ENSG00000229809	zf-C2H2	ENSP00000223459;ENSP00000455227;	146542		Homo_sapiens	COPS5	ENSG00000121022	Others	10987
	Homo_sapiens	ZNF784	ENSG00000179922	zf-C2H2	ENSP00000320096;	147808		Homo_sapiens	TRIM25	ENSG00000121060	Tripartite motif	7706
	Homo_sapiens	MYOD1	ENSG00000129152	bHLH	ENSP00000250003;	4654		Homo_sapiens	TRIM6	ENSG00000121236	Tripartite motif	117854
	Homo_sapiens	SMAD5	ENSG00000113658	MH1	ENSP00000422954;ENSP00000425749;ENSP00000446474;ENSP00000424279;ENSP00000441954;ENSP00000426696;	4090		Homo_sapiens	PSPC1	ENSG00000121390	Others	55269
	Homo_sapiens	GSX1	ENSG00000169840	Homeobox	ENSP00000304331;	219409		Homo_sapiens	RNF2	ENSG00000121481	Ring finger protein	6045
	Homo_sapiens	DMBX1	ENSG00000197587	Homeobox	ENSP00000361024;ENSP00000353132;	127343		Homo_sapiens	DPPA4	ENSG00000121570	Others	55211
	Homo_sapiens	ZNF419	ENSG00000105136	zf-C2H2	ENSP00000390916;ENSP00000346136;ENSP00000221735;ENSP00000392129;ENSP00000299860;ENSP00000388864;ENSP00000414709;	79744		Homo_sapiens	ZMYM2	ENSG00000121741	Zinc finger	7750
	Homo_sapiens	SP110	ENSG00000135899	SAND	ENSP00000375902;ENSP00000258382;ENSP00000258381;ENSP00000439558;ENSP00000351488;	3431		Homo_sapiens	LRIF1	ENSG00000121931	Others	55791
	Homo_sapiens	SALL3	ENSG00000256463	zf-C2H2	ENSP00000461451;ENSP00000481352;ENSP00000441823;ENSP00000439975;ENSP00000458360;	27164		Homo_sapiens	RWDD3	ENSG00000122481	Others	25950
	Homo_sapiens	BBX	ENSG00000114439	HMG	ENSP00000385530;ENSP00000319974;ENSP00000413274;ENSP00000408358;ENSP00000407662;ENSP00000408297;ENSP00000403860;ENSP00000385518;ENSP00000414673;ENSP00000406554;ENSP00000403806;ENSP00000385317;ENSP00000413320;	56987		Homo_sapiens	RPAP2	ENSG00000122484	Others	79871
	Homo_sapiens	FEZF2	ENSG00000153266	zf-C2H2	ENSP00000418804;ENSP00000418589;ENSP00000283268;	55079		Homo_sapiens	CBX3	ENSG00000122565	Chromobox	11335
	Homo_sapiens	EBF2	ENSG00000221818	COE	ENSP00000386178;ENSP00000437909;ENSP00000430241;	64641		Homo_sapiens	TAF1L	ENSG00000122728	TATA-box	138474
	Homo_sapiens	HMGA2	ENSG00000149948	HMGA	ENSP00000346658;ENSP00000407306;ENSP00000437747;ENSP00000384026;ENSP00000443372;ENSP00000377205;ENSP00000439317;ENSP00000377206;ENSP00000440919;ENSP00000437621;	8091		Homo_sapiens	TRIM24	ENSG00000122779	Tripartite motif	8805
	Homo_sapiens	DACH1	ENSG00000276644	DACH	ENSP00000482245;ENSP00000481551;ENSP00000482493;ENSP00000482797;	1602		Homo_sapiens	ECD	ENSG00000122882	Others	11319
	Homo_sapiens	SETDB1	ENSG00000143379	MBD	ENSP00000432348;ENSP00000271640;ENSP00000357965;	9869		Homo_sapiens	DDX54	ENSG00000123064	RNA helicase	79039
	Homo_sapiens	VAX2	ENSG00000116035	Homeobox	ENSP00000405114;ENSP00000234392;ENSP00000495231;	25806		Homo_sapiens	MED13L	ENSG00000123066	Mediator complex	23389
	Homo_sapiens	MEF2D	ENSG00000116604	SRF	ENSP00000477413;ENSP00000476788;ENSP00000353803;ENSP00000357223;ENSP00000271555;	4209		Homo_sapiens	WWP1	ENSG00000123124	WW	11059
	Homo_sapiens	ZNF273	ENSG00000198039	zf-C2H2	ENSP00000418719;	10793		Homo_sapiens	PFDN5	ENSG00000123349	Others	5204
	Homo_sapiens	ZNF287	ENSG00000141040	zf-C2H2	ENSP00000379168;ENSP00000379169;	57336		Homo_sapiens	CDK2	ENSG00000123374	Cyclin	1017
	Homo_sapiens	ZNF37A	ENSG00000075407	zf-C2H2	ENSP00000329141;ENSP00000354377;	7587		Homo_sapiens	MORF4L2	ENSG00000123562	Other_CRF	9643
	Homo_sapiens	RAX	ENSG00000134438	Homeobox	ENSP00000334813;	30062		Homo_sapiens	NMI	ENSG00000123609	Others	9111
	Homo_sapiens	OSR2	ENSG00000164920	zf-C2H2	ENSP00000429910;ENSP00000430041;ENSP00000430780;ENSP00000402862;ENSP00000430074;ENSP00000414657;ENSP00000297565;	116039		Homo_sapiens	RAP2C	ENSG00000123728	Others	57826
	Homo_sapiens	ZNF763	ENSG00000197054	zf-C2H2	ENSP00000402017;ENSP00000465145;ENSP00000369774;	284390		Homo_sapiens	AGO2	ENSG00000123908	Others	27161
	Homo_sapiens	TSHZ3	ENSG00000121297	zf-C2H2	ENSP00000240587;	57616		Homo_sapiens	NCOA3	ENSG00000124151	Nuclear receptor coactivator	8202
	Homo_sapiens	ZNF555	ENSG00000186300	zf-C2H2	ENSP00000467893;ENSP00000334853;	148254		Homo_sapiens	CHD6	ENSG00000124177	CHD	84181
	Homo_sapiens	HOXC10	ENSG00000180818	Homeobox	ENSP00000307321;	3226		Homo_sapiens	SIRT5	ENSG00000124523	Sirtuin	23408
	Homo_sapiens	TOX	ENSG00000198846	HMG	ENSP00000354842;	9760		Homo_sapiens	HIST1H1D	ENSG00000124575	Histone cluster 1 H1	3007
	Homo_sapiens	KLF8	ENSG00000102349	zf-C2H2	ENSP00000417303;	11279		Homo_sapiens	MED20	ENSG00000124641	Mediator complex	9477
	Homo_sapiens	ZNF235	ENSG00000159917	zf-C2H2	ENSP00000291182;	9310		Homo_sapiens	DEK	ENSG00000124795	Other_CRF	7913
	Homo_sapiens	ZNF746	ENSG00000181220	zf-C2H2	ENSP00000395007;ENSP00000493970;ENSP00000345140;	155061		Homo_sapiens	CNOT1	ENSG00000125107	CCR4-NOT	23019
	Homo_sapiens	VAX1	ENSG00000148704	Homeobox	ENSP00000277905;ENSP00000358207;	11023		Homo_sapiens	GTF2F1	ENSG00000125651	GTF	2962
	Homo_sapiens	BARX2	ENSG00000043039	Homeobox	ENSP00000281437;	8538		Homo_sapiens	MED1	ENSG00000125686	Mediator complex	5469
	Homo_sapiens	ZNF311	ENSG00000197935	zf-C2H2	ENSP00000366384;	282890		Homo_sapiens	CENPB	ENSG00000125817	CENP	1059
	Homo_sapiens	RBPJ	ENSG00000168214	CSL	ENSP00000423703;ENSP00000339699;ENSP00000340124;ENSP00000423907;ENSP00000345206;ENSP00000305815;ENSP00000347659;ENSP00000423406;ENSP00000427170;ENSP00000354528;ENSP00000421804;	3516		Homo_sapiens	CITED1	ENSG00000125931	CITED	4435
	Homo_sapiens	PDX1	ENSG00000139515	Homeobox	ENSP00000370421;	3651		Homo_sapiens	RALY	ENSG00000125970	Others	22913
	Homo_sapiens	ZXDB	ENSG00000198455	zf-C2H2	ENSP00000364023;	158586		Homo_sapiens	KDM5C	ENSG00000126012	Lysine demethylase	8242
	Homo_sapiens	ZNF528	ENSG00000167555	zf-C2H2	ENSP00000353652;	84436		Homo_sapiens	PRDX5	ENSG00000126432	Others	25824
	Homo_sapiens	BATF3	ENSG00000123685	TF_bZIP	ENSP00000243440;	55509		Homo_sapiens	PRMT1	ENSG00000126457	Arginine methyltransferase	3276
	Homo_sapiens	HOXC12	ENSG00000123407	Homeobox	ENSP00000243103;	3228		Homo_sapiens	SSX1	ENSG00000126752	SSX	6756
	Homo_sapiens	SMAD1	ENSG00000170365	MH1	ENSP00000426568;ENSP00000305769;ENSP00000377652;ENSP00000424959;ENSP00000424649;ENSP00000427002;ENSP00000425270;	4086		Homo_sapiens	UXT	ENSG00000126756	Others	8409
	Homo_sapiens	ZFP91	ENSG00000186660	zf-C2H2	ENSP00000339030;	80829		Homo_sapiens	PRDM7	ENSG00000126856	Others	11105
	Homo_sapiens	HMX2	ENSG00000188816	Homeobox	ENSP00000341108;	3167		Homo_sapiens	PIN1	ENSG00000127445	Others	5300
	Homo_sapiens	ZNF416	ENSG00000083817	zf-C2H2	ENSP00000196489;	55659		Homo_sapiens	SIN3B	ENSG00000127511	Others	23309
	Homo_sapiens	ZNF776	ENSG00000152443	zf-C2H2	ENSP00000321812;	284309		Homo_sapiens	SMARCA4	ENSG00000127616	SWI/SNF	6597
	Homo_sapiens	SPDEF	ENSG00000124664	ETS	ENSP00000363149;ENSP00000442715;	25803		Homo_sapiens	KDM4B	ENSG00000127663	Lysine demethylase	23030
	Homo_sapiens	ARID3C	ENSG00000205143	ARID	ENSP00000368189;	138715		Homo_sapiens	RNF6	ENSG00000127870	Ring finger protein	6049
	Homo_sapiens	ZNF417	ENSG00000173480	zf-C2H2	ENSP00000472272;ENSP00000311319;	147687		Homo_sapiens	HAT1	ENSG00000128708	Others	8520
	Homo_sapiens	FOXO1	ENSG00000150907	Fork_head	ENSP00000368880;	2308		Homo_sapiens	ELL3	ENSG00000128886	GTF	80237
	Homo_sapiens	ZNF709	ENSG00000242852	zf-C2H2	ENSP00000380840;	163051		Homo_sapiens	INO80	ENSG00000128908	INO80 complex	54617
	Homo_sapiens	FOXH1	ENSG00000160973	Fork_head	ENSP00000366534;	8928		Homo_sapiens	ICE2	ENSG00000128915	GTF	79664
	Homo_sapiens	ZNF80	ENSG00000174255	zf-C2H2	ENSP00000417192;ENSP00000483565;ENSP00000309812;	7634		Homo_sapiens	CSRP3	ENSG00000129170	Others	8048
	Homo_sapiens	ZNF296	ENSG00000170684	zf-C2H2	ENSP00000302770;ENSP00000479435;	162979		Homo_sapiens	CCNT1	ENSG00000129315	Cyclin	904
	Homo_sapiens	ZFX	ENSG00000005889	zf-C2H2	ENSP00000438233;ENSP00000368486;ENSP00000343384;ENSP00000368475;ENSP00000304985;	7543		Homo_sapiens	RIPK3	ENSG00000129465	Others	11035
	Homo_sapiens	SP4	ENSG00000105866	zf-C2H2	ENSP00000222584;	6671		Homo_sapiens	AJUBA	ENSG00000129474	Others	84962
	Homo_sapiens	ID1	ENSG00000125968	bHLH	ENSP00000365280;ENSP00000365273;	3397		Homo_sapiens	SNX6	ENSG00000129515	Others	58533
	Homo_sapiens	ZNF701	ENSG00000167562	zf-C2H2	ENSP00000301093;ENSP00000444339;ENSP00000375662;ENSP00000479648;	55762		Homo_sapiens	EAPP	ENSG00000129518	Others	55837
	Homo_sapiens	CEBPB	ENSG00000172216	TF_bZIP	ENSP00000305422;	1051		Homo_sapiens	NEDD8	ENSG00000129559	Others	4738
	Homo_sapiens	ZNF66	ENSG00000160229	zf-C2H2	ENSP00000461425;	7617		Homo_sapiens	ASH2L	ENSG00000129691	Others	9070
	Homo_sapiens	TULP2	ENSG00000104804	Tub	ENSP00000429131;ENSP00000221399;	7288		Homo_sapiens	CDKN1C	ENSG00000129757	Cyclin	1028
	Homo_sapiens	RFX1	ENSG00000132005	RFX	ENSP00000254325;	5989		Homo_sapiens	CDY2B	ENSG00000129873	Chromodomain Y	203611
	Homo_sapiens	ZNF724	ENSG00000196081	zf-C2H2	ENSP00000413411;	440519		Homo_sapiens	CBFA2T3	ENSG00000129993	Others	863
	Homo_sapiens	GRHL2	ENSG00000083307	CP2	ENSP00000379260;ENSP00000495564;ENSP00000251808;	79977		Homo_sapiens	PHF10	ENSG00000130024	PHF	55274
	Homo_sapiens	ZNF879	ENSG00000234284	zf-C2H2	ENSP00000414887;	345462		Homo_sapiens	ELOF1	ENSG00000130165	GTF	84337
	Homo_sapiens	TEAD3	ENSG00000007866	TEA	ENSP00000345772;ENSP00000492431;	7005		Homo_sapiens	SAFB2	ENSG00000130254	Others	9667
	Homo_sapiens	ZNF541	ENSG00000118156	zf-C2H2	ENSP00000313258;ENSP00000375770;	84215		Homo_sapiens	MLLT1	ENSG00000130382	GTF	4298
	Homo_sapiens	ZNF610	ENSG00000167554	zf-C2H2	ENSP00000324441;ENSP00000327597;ENSP00000485001;ENSP00000383922;ENSP00000471021;ENSP00000477617;	162963		Homo_sapiens	ACTN4	ENSG00000130402	Actin	81
	Homo_sapiens	ELK4	ENSG00000158711	ETS	ENSP00000289703;ENSP00000350681;ENSP00000483628;ENSP00000484946;	2005		Homo_sapiens	HELZ2	ENSG00000130589	Others	85441
	Homo_sapiens	TERF1	ENSG00000147601	MYB	ENSP00000276603;ENSP00000276602;	7013		Homo_sapiens	TNNI2	ENSG00000130598	Others	7136
	Homo_sapiens	RXRG	ENSG00000143171	RXR-like	ENSP00000482458;ENSP00000352900;	6258		Homo_sapiens	TAF4	ENSG00000130699	TATA-box	6874
	Homo_sapiens	USF2	ENSG00000105698	bHLH	ENSP00000368429;ENSP00000471099;ENSP00000222305;ENSP00000470081;ENSP00000471511;ENSP00000340633;ENSP00000469364;ENSP00000471775;	7392		Homo_sapiens	TRIM28	ENSG00000130726	Tripartite motif	10155
	Homo_sapiens	ZNF35	ENSG00000169981	zf-C2H2	ENSP00000379368;	7584		Homo_sapiens	MED18	ENSG00000130772	Mediator complex	54797
	Homo_sapiens	FOXO4	ENSG00000184481	Fork_head	ENSP00000363377;ENSP00000342209;	4303		Homo_sapiens	CCDC62	ENSG00000130783	Coiled-coil	84660
	Homo_sapiens	RFX2	ENSG00000087903	RFX	ENSP00000306335;ENSP00000467166;ENSP00000352076;ENSP00000467736;ENSP00000465122;	5990		Homo_sapiens	DNMT1	ENSG00000130816	DNA_methylase	1786
	Homo_sapiens	CTCFL	ENSG00000124092	zf-C2H2	ENSP00000243914;ENSP00000437999;ENSP00000413713;ENSP00000477165;ENSP00000476783;ENSP00000360239;ENSP00000477412;ENSP00000476718;ENSP00000476398;ENSP00000399061;ENSP00000477488;ENSP00000403369;ENSP00000409344;ENSP00000415329;ENSP00000476458;ENSP00000476577;ENSP00000415579;ENSP00000439998;ENSP00000392034;	140690		Homo_sapiens	NOL11	ENSG00000130935	Nuclear coactivator	25926
	Homo_sapiens	AFF1	ENSG00000172493	AF-4	ENSP00000425755;ENSP00000424483;ENSP00000305689;ENSP00000378578;ENSP00000427593;ENSP00000440843;ENSP00000424766;ENSP00000424881;	4299		Homo_sapiens	HABP4	ENSG00000130956	Others	22927
	Homo_sapiens	ZNF775	ENSG00000196456	zf-C2H2	ENSP00000417483;ENSP00000330838;	285971		Homo_sapiens	RBM39	ENSG00000131051	RNA binding protein	9584
	Homo_sapiens	ELF2	ENSG00000109381	ETS	ENSP00000377782;ENSP00000368867;ENSP00000426087;ENSP00000351458;ENSP00000397796;ENSP00000426997;ENSP00000368868;	1998		Homo_sapiens	CHMP1A	ENSG00000131165	Others	5119
	Homo_sapiens	ZNF32	ENSG00000169740	zf-C2H2	ENSP00000363556;ENSP00000379143;	7580		Homo_sapiens	RLIM	ENSG00000131263	Ring finger protein	51132
	Homo_sapiens	LHX5	ENSG00000089116	Homeobox	ENSP00000261731;	64211		Homo_sapiens	CHD1L	ENSG00000131778	CHD	9557
	Homo_sapiens	SOHLH1	ENSG00000165643	bHLH	ENSP00000298466;ENSP00000404438;	402381		Homo_sapiens	DNAJB1	ENSG00000132002	Others	3337
	Homo_sapiens	NSD2	ENSG00000109685	HMG	ENSP00000372348;ENSP00000424482;ENSP00000372347;ENSP00000425761;ENSP00000399251;ENSP00000372351;ENSP00000423972;ENSP00000308780;ENSP00000421681;ENSP00000329167;ENSP00000381311;	7468		Homo_sapiens	RAF1	ENSG00000132155	Others	5894
	Homo_sapiens	HMGB4	ENSG00000176256	HMG	ENSP00000429214;ENSP00000430919;	127540		Homo_sapiens	TRIM5	ENSG00000132256	Tripartite motif	85363
	Homo_sapiens	ZBTB44	ENSG00000196323	ZBTB	ENSP00000433457;ENSP00000433457;ENSP00000435413;ENSP00000432558;ENSP00000434177;ENSP00000434177;ENSP00000380861;ENSP00000380861;ENSP00000436187;ENSP00000436187;ENSP00000408079;ENSP00000350574;	29068		Homo_sapiens	TRIM22	ENSG00000132274	Tripartite motif	10346
	Homo_sapiens	ZNF444	ENSG00000167685	zf-C2H2	ENSP00000468069;ENSP00000338860;	55311		Homo_sapiens	PER2	ENSG00000132326	Others	8864
	Homo_sapiens	NKX2-5	ENSG00000183072	Homeobox	ENSP00000327758;	1482		Homo_sapiens	RAN	ENSG00000132341	Others	5901
	Homo_sapiens	ARID5B	ENSG00000150347	ARID	ENSP00000308862;ENSP00000279873;	84159		Homo_sapiens	MYBBP1A	ENSG00000132382	Others	10514
	Homo_sapiens	JDP2	ENSG00000140044	TF_bZIP	ENSP00000399587;ENSP00000409787;ENSP00000415558;ENSP00000452769;ENSP00000267569;	122953		Homo_sapiens	LANCL2	ENSG00000132434	Others	55915
	Homo_sapiens	FOS	ENSG00000170345	TF_bZIP	ENSP00000451786;ENSP00000306245;ENSP00000452590;ENSP00000450886;ENSP00000452386;	2353		Homo_sapiens	WBP2	ENSG00000132471	WW	23558
	Homo_sapiens	BARX1	ENSG00000131668	Homeobox	ENSP00000253968;ENSP00000385613;	56033		Homo_sapiens	KDM6B	ENSG00000132510	Lysine demethylase	23135
	Homo_sapiens	LIN28B	ENSG00000187772	CSD	ENSP00000489735;ENSP00000490468;ENSP00000344401;	389421		Homo_sapiens	GPS2	ENSG00000132522	Others	2874
	Homo_sapiens	LHX3	ENSG00000107187	Homeobox	ENSP00000483080;ENSP00000360813;ENSP00000360811;	8022		Homo_sapiens	PCBD2	ENSG00000132570	Others	84105
	Homo_sapiens	NRF1	ENSG00000106459	Nrf1	ENSP00000376924;ENSP00000223190;ENSP00000342351;ENSP00000376922;ENSP00000394877;ENSP00000309826;	4899		Homo_sapiens	PRMT7	ENSG00000132600	Arginine methyltransferase	54496
	Homo_sapiens	HOXC13	ENSG00000123364	Homeobox	ENSP00000243056;	3229		Homo_sapiens	POLR3F	ENSG00000132664	POLR	10621
	Homo_sapiens	FOXS1	ENSG00000179772	Fork_head	ENSP00000365145;	2307		Homo_sapiens	LPIN3	ENSG00000132793	LPIN	64900
	Homo_sapiens	DMTF1	ENSG00000135164	MYB	ENSP00000463638;ENSP00000332171;ENSP00000448775;ENSP00000412532;ENSP00000378193;ENSP00000402627;	9988		Homo_sapiens	ZMYM5	ENSG00000132950	Zinc finger	9205
	Homo_sapiens	ISL1	ENSG00000016082	Homeobox	ENSP00000230658;ENSP00000422676;	3670		Homo_sapiens	CDK8	ENSG00000132964	Cyclin	1024
	Homo_sapiens	STAT3	ENSG00000168610	STAT	ENSP00000373923;ENSP00000264657;ENSP00000467000;ENSP00000467985;ENSP00000384943;	6774		Homo_sapiens	CCNA1	ENSG00000133101	Cyclin	8900
	Homo_sapiens	ETV6	ENSG00000139083	ETS	ENSP00000379658;ENSP00000266427;	2120		Homo_sapiens	RFXAP	ENSG00000133111	Others	5994
	Homo_sapiens	IRX3	ENSG00000177508	Homeobox	ENSP00000331608;	79191		Homo_sapiens	TCEAL4	ENSG00000133142	TEF	79921
	Homo_sapiens	ZNF627	ENSG00000198551	zf-C2H2	ENSP00000354414;	199692		Homo_sapiens	BEX1	ENSG00000133169	Others	55859
	Homo_sapiens	ZKSCAN5	ENSG00000196652	zf-C2H2	ENSP00000377725;ENSP00000322872;ENSP00000392104;	23660		Homo_sapiens	KMT5C	ENSG00000133247	Lysine methyltransferase	84787
	Homo_sapiens	NFATC4	ENSG00000100968	RHD	ENSP00000451284;ENSP00000450733;ENSP00000451224;ENSP00000450590;ENSP00000451183;ENSP00000451395;ENSP00000451151;ENSP00000396788;ENSP00000452270;ENSP00000450686;ENSP00000450810;ENSP00000451502;ENSP00000452349;ENSP00000388910;ENSP00000451454;ENSP00000388668;ENSP00000450644;ENSP00000439350;ENSP00000450469;ENSP00000250373;ENSP00000452039;	4776		Homo_sapiens	LGALS12	ENSG00000133317	Others	85329
	Homo_sapiens	ZNF212	ENSG00000170260	zf-C2H2	ENSP00000338572;	7988		Homo_sapiens	MED10	ENSG00000133398	Mediator complex	84246
	Homo_sapiens	KLF5	ENSG00000102554	zf-C2H2	ENSP00000366915;ENSP00000440407;	688		Homo_sapiens	BTG1	ENSG00000133639	Others	694
	Homo_sapiens	ZNF572	ENSG00000180938	zf-C2H2	ENSP00000319305;	137209		Homo_sapiens	CCDC59	ENSG00000133773	Coiled-coil	29080
	Homo_sapiens	HES1	ENSG00000114315	bHLH	ENSP00000232424;	3280		Homo_sapiens	DUSP26	ENSG00000133878	Others	78986
	Homo_sapiens	ZNF343	ENSG00000088876	zf-C2H2	ENSP00000278772;ENSP00000482819;ENSP00000483851;	79175		Homo_sapiens	DPF2	ENSG00000133884	DPF	5977
	Homo_sapiens	ZNF91	ENSG00000167232	zf-C2H2	ENSP00000300619;ENSP00000471709;ENSP00000380272;	7644		Homo_sapiens	MEN1	ENSG00000133895	Others	4221
	Homo_sapiens	THAP7	ENSG00000184436	THAP	ENSP00000382084;ENSP00000215742;	80764		Homo_sapiens	MED6	ENSG00000133997	Mediator complex	10001
	Homo_sapiens	GTF2IRD2B	ENSG00000174428	GTF2I	ENSP00000480524;ENSP00000486360;ENSP00000411454;ENSP00000480037;	389524		Homo_sapiens	LOXL2	ENSG00000134013	Others	4017
	Homo_sapiens	ONECUT1	ENSG00000169856	CUT	ENSP00000476168;ENSP00000302630;	3175		Homo_sapiens	ELP3	ENSG00000134014	ELP	55140
	Homo_sapiens	ZNF79	ENSG00000196152	zf-C2H2	ENSP00000438418;ENSP00000478201;ENSP00000362446;ENSP00000484833;	7633		Homo_sapiens	CDK7	ENSG00000134058	Cyclin	1022
	Homo_sapiens	ZSCAN5C	ENSG00000204532	zf-C2H2	ENSP00000435234;ENSP00000365443;	649137		Homo_sapiens	VHL	ENSG00000134086	Others	7428
	Homo_sapiens	TRERF1	ENSG00000124496	zf-C2H2	ENSP00000346285;ENSP00000362008;ENSP00000362013;ENSP00000439689;	55809		Homo_sapiens	NOTCH2	ENSG00000134250	Notch	4853
	Homo_sapiens	BATF	ENSG00000156127	TF_bZIP	ENSP00000450486;ENSP00000286639;	10538		Homo_sapiens	PPHLN1	ENSG00000134283	Others	51535
	Homo_sapiens	LHX9	ENSG00000143355	Homeobox	ENSP00000356360;ENSP00000356357;ENSP00000453064;ENSP00000356361;	56956		Homo_sapiens	LPIN1	ENSG00000134324	LPIN	23175
	Homo_sapiens	TOX4	ENSG00000092203	HMG	ENSP00000393080;ENSP00000477868;	9878		Homo_sapiens	CDC73	ENSG00000134371	Others	79577
	Homo_sapiens	REL	ENSG00000162924	RHD	ENSP00000496299;ENSP00000295025;ENSP00000377989;	5966		Homo_sapiens	CCNH	ENSG00000134480	Cyclin	902
	Homo_sapiens	HOXD11	ENSG00000128713	Homeobox	ENSP00000249504;	3237		Homo_sapiens	KCTD1	ENSG00000134504	Others	284252
	Homo_sapiens	ZBTB34	ENSG00000177125	ZBTB	ENSP00000362551;ENSP00000362551;ENSP00000317534;ENSP00000317534;	403341		Homo_sapiens	ELP2	ENSG00000134759	ELP	55250
	Homo_sapiens	ATF6B	ENSG00000213676	TF_bZIP	ENSP00000364349;ENSP00000364347;	1388		Homo_sapiens	ARGLU1	ENSG00000134884	Others	55082
	Homo_sapiens	FOXD4L6	ENSG00000273514	Fork_head	ENSP00000484875;	653404		Homo_sapiens	DTX1	ENSG00000135144	Others	1840
	Homo_sapiens	ELK3	ENSG00000111145	ETS	ENSP00000447857;ENSP00000446806;ENSP00000228741;ENSP00000449430;	2004		Homo_sapiens	LMO2	ENSG00000135363	LIM	4005
	Homo_sapiens	ZNF559	ENSG00000188321	zf-C2H2	ENSP00000468153;ENSP00000474719;ENSP00000474760;ENSP00000377461;	84527		Homo_sapiens	PHF21A	ENSG00000135365	PHF	51317
	Homo_sapiens	GSC2	ENSG00000063515	Homeobox	ENSP00000086933;	2928		Homo_sapiens	MDM2	ENSG00000135679	Others	4193
	Homo_sapiens	ONECUT3	ENSG00000205922	CUT	ENSP00000371786;	390874		Homo_sapiens	FHOD1	ENSG00000135723	Others	29109
	Homo_sapiens	ARNT	ENSG00000143437	bHLH	ENSP00000346372;ENSP00000423851;ENSP00000351407;ENSP00000427571;ENSP00000425899;	405		Homo_sapiens	EGLN1	ENSG00000135766	Others	54583
	Homo_sapiens	ETV4	ENSG00000175832	ETS	ENSP00000465718;ENSP00000377273;ENSP00000441749;ENSP00000321835;ENSP00000468636;ENSP00000440023;ENSP00000443846;	2118		Homo_sapiens	TAF5L	ENSG00000135801	TATA-box	27097
	Homo_sapiens	ZNF792	ENSG00000180884	zf-C2H2	ENSP00000385099;ENSP00000474130;	126375		Homo_sapiens	DHX9	ENSG00000135829	RNA helicase	1660
	Homo_sapiens	IRF1	ENSG00000125347	IRF	ENSP00000480887;ENSP00000405655;ENSP00000473661;ENSP00000392455;ENSP00000384406;ENSP00000245414;ENSP00000396318;	3659		Homo_sapiens	EPC2	ENSG00000135999	Others	26122
	Homo_sapiens	NFATC3	ENSG00000072736	RHD	ENSP00000456120;ENSP00000331324;ENSP00000300659;ENSP00000264008;ENSP00000456379;ENSP00000460533;	4775		Homo_sapiens	MED4	ENSG00000136146	Mediator complex	29079
	Homo_sapiens	PAX2	ENSG00000075891	PAX	ENSP00000396259;ENSP00000355069;ENSP00000452489;ENSP00000347385;ENSP00000398652;ENSP00000359319;	5076		Homo_sapiens	ALPK3	ENSG00000136383	Others	57538
	Homo_sapiens	ZNF222	ENSG00000159885	zf-C2H2	ENSP00000187879;ENSP00000375822;	7673		Homo_sapiens	BRIP1	ENSG00000136492	Others	83990
	Homo_sapiens	KLF4	ENSG00000136826	zf-C2H2	ENSP00000363804;ENSP00000483629;	9314		Homo_sapiens	ACTL6A	ENSG00000136518	Actin	86
	Homo_sapiens	TSC22D3	ENSG00000157514	TSC22	ENSP00000361466;ENSP00000425414;ENSP00000361457;ENSP00000427427;ENSP00000361458;ENSP00000361459;ENSP00000421016;ENSP00000314655;ENSP00000361474;	1831		Homo_sapiens	SKIL	ENSG00000136603	SKI	6498
	Homo_sapiens	ZNF229	ENSG00000278318	zf-C2H2	ENSP00000479884;ENSP00000479807;	7772		Homo_sapiens	SAP130	ENSG00000136715	SAP	79595
	Homo_sapiens	TFEC	ENSG00000105967	bHLH	ENSP00000318676;ENSP00000265440;ENSP00000387650;ENSP00000377125;ENSP00000417432;	22797		Homo_sapiens	CDK9	ENSG00000136807	Cyclin	1025
	Homo_sapiens	ZNF668	ENSG00000167394	zf-C2H2	ENSP00000440149;ENSP00000441349;ENSP00000416853;ENSP00000378434;ENSP00000442573;ENSP00000300849;ENSP00000403975;	79759		Homo_sapiens	TXN	ENSG00000136810	Others	7295
	Homo_sapiens	HOXD1	ENSG00000128645	Homeobox	ENSP00000328598;	3231		Homo_sapiens	FAM129B	ENSG00000136830	FAM	64855
	Homo_sapiens	ASCL1	ENSG00000139352	bHLH	ENSP00000266744;	429		Homo_sapiens	ANP32B	ENSG00000136938	ANP	10541
	Homo_sapiens	RCOR3	ENSG00000117625	MYB	ENSP00000355972;ENSP00000432779;ENSP00000437048;ENSP00000355973;ENSP00000436838;ENSP00000398558;ENSP00000413929;	55758		Homo_sapiens	SPAG8	ENSG00000137098	Others	26206
	Homo_sapiens	ZNF790	ENSG00000197863	zf-C2H2	ENSP00000480834;ENSP00000480764;ENSP00000478852;ENSP00000349161;	388536		Homo_sapiens	GRHPR	ENSG00000137106	Others	9380
	Homo_sapiens	ZNF605	ENSG00000196458	zf-C2H2	ENSP00000353314;ENSP00000376135;	100289635		Homo_sapiens	PIM1	ENSG00000137193	Others	5292
	Homo_sapiens	POU4F3	ENSG00000091010	Pou	ENSP00000230732;ENSP00000495718;	5459		Homo_sapiens	TAF8	ENSG00000137413	TATA-box	129685
	Homo_sapiens	ESRRA	ENSG00000173153	ESR-like	ENSP00000441970;ENSP00000384851;ENSP00000000442;ENSP00000385971;ENSP00000444710;ENSP00000439896;	2101		Homo_sapiens	ARRB1	ENSG00000137486	Others	408
	Homo_sapiens	GLIS3	ENSG00000107249	zf-C2H2	ENSP00000371398;ENSP00000325494;	169792		Homo_sapiens	TGS1	ENSG00000137574	Others	96764
	Homo_sapiens	ZNF519	ENSG00000175322	zf-C2H2	ENSP00000464872;	162655		Homo_sapiens	YAP1	ENSG00000137693	Others	10413
	Homo_sapiens	ZNF354A	ENSG00000169131	zf-C2H2	ENSP00000337122;	6940		Homo_sapiens	TRIM29	ENSG00000137699	Tripartite motif	23650
	Homo_sapiens	ZNF214	ENSG00000149050	zf-C2H2	ENSP00000445373;ENSP00000278314;	7761		Homo_sapiens	SLTM	ENSG00000137776	Others	79811
	Homo_sapiens	AC019117.3	ENSG00000283321	bHLH	ENSP00000490530;	-		Homo_sapiens	RTF1	ENSG00000137815	Others	23168
	Homo_sapiens	ZFAT	ENSG00000066827	zf-C2H2	ENSP00000429930;ENSP00000367069;ENSP00000428483;ENSP00000427831;ENSP00000394501;ENSP00000430924;ENSP00000427879;ENSP00000429091;	57623		Homo_sapiens	PAK6	ENSG00000137843	Others	56924
	Homo_sapiens	ZKSCAN4	ENSG00000187626	zf-C2H2	ENSP00000366509;	387032		Homo_sapiens	GTF2B	ENSG00000137947	GTF	2959
	Homo_sapiens	AC008770.2	ENSG00000267179	zf-C2H2	ENSP00000467286;	-		Homo_sapiens	BRDT	ENSG00000137948	Bromodomain	676
	Homo_sapiens	FOXA1	ENSG00000129514	Fork_head	ENSP00000250448;	3169		Homo_sapiens	LRPPRC	ENSG00000138095	Others	10128
	Homo_sapiens	ZNF658	ENSG00000274349	zf-C2H2	ENSP00000479295;ENSP00000482447;ENSP00000482540;ENSP00000480919;	26149		Homo_sapiens	ASCC1	ENSG00000138303	ASCC	51008
	Homo_sapiens	PITX3	ENSG00000107859	Homeobox	ENSP00000359019;ENSP00000439383;	5309		Homo_sapiens	NAB1	ENSG00000138386	Others	4664
	Homo_sapiens	ZNF496	ENSG00000162714	zf-C2H2	ENSP00000294753;ENSP00000473324;	84838		Homo_sapiens	CIR1	ENSG00000138433	Other_Co-activator/repressors	9541
	Homo_sapiens	ZNF248	ENSG00000198105	zf-C2H2	ENSP00000349882;ENSP00000379208;	57209		Homo_sapiens	PARP9	ENSG00000138496	PARP	83666
	Homo_sapiens	KLF10	ENSG00000155090	zf-C2H2	ENSP00000379222;ENSP00000285407;	7071		Homo_sapiens	HNRNPD	ENSG00000138668	HNRNP	3184
	Homo_sapiens	BCL6	ENSG00000113916	ZBTB	ENSP00000413122;ENSP00000413122;ENSP00000479784;ENSP00000479784;ENSP00000232014;ENSP00000232014;ENSP00000384371;ENSP00000384371;	604		Homo_sapiens	FGF2	ENSG00000138685	FGF	2247
	Homo_sapiens	HKR1	ENSG00000181666	zf-C2H2	ENSP00000438261;ENSP00000466467;ENSP00000315505;ENSP00000375994;ENSP00000467562;ENSP00000437774;	284459		Homo_sapiens	CNOT6L	ENSG00000138767	CCR4-NOT	246175
	Homo_sapiens	TCF7L2	ENSG00000148737	HMG	ENSP00000435694;ENSP00000348274;ENSP00000440547;ENSP00000344823;ENSP00000443883;ENSP00000487507;ENSP00000277945;ENSP00000444972;ENSP00000446172;ENSP00000446238;ENSP00000358402;ENSP00000490260;ENSP00000347949;ENSP00000443626;ENSP00000358404;ENSP00000486891;ENSP00000358393;	6934		Homo_sapiens	ANP32D	ENSG00000139223	ANP	23519
	Homo_sapiens	MAEL	ENSG00000143194	HMG	ENSP00000356846;	84944		Homo_sapiens	TDG	ENSG00000139372	Others	6996
	Homo_sapiens	NR1H4	ENSG00000012504	THR-like	ENSP00000315442;ENSP00000447149;ENSP00000448978;ENSP00000448506;ENSP00000376712;ENSP00000188403;	9971		Homo_sapiens	RITA1	ENSG00000139405	Others	84934
	Homo_sapiens	POU5F1B	ENSG00000212993	Pou	ENSP00000495779;ENSP00000419298;	5462		Homo_sapiens	BRCA2	ENSG00000139618	Others	675
	Homo_sapiens	ZNF316	ENSG00000205903	zf-C2H2	ENSP00000477706;	100131017		Homo_sapiens	RB1	ENSG00000139687	Other_Co-activator/repressors	5925
	Homo_sapiens	POU2F2	ENSG00000028277	Pou	ENSP00000452930;ENSP00000471890;ENSP00000453255;ENSP00000475664;ENSP00000431603;ENSP00000476062;ENSP00000454179;ENSP00000339369;ENSP00000436988;ENSP00000373992;ENSP00000437224;	5452		Homo_sapiens	SETD1B	ENSG00000139718	SET	23067
	Homo_sapiens	ZNF432	ENSG00000256087	zf-C2H2	ENSP00000221315;ENSP00000470488;	9668		Homo_sapiens	GTF2A2	ENSG00000140307	GTF	2958
	Homo_sapiens	HSF5	ENSG00000176160	HSF	ENSP00000313243;	124535		Homo_sapiens	TLE3	ENSG00000140332	Transducin	7090
	Homo_sapiens	ZNF382	ENSG00000161298	zf-C2H2	ENSP00000389722;ENSP00000410113;ENSP00000407593;ENSP00000492867;ENSP00000292928;	84911		Homo_sapiens	ANP32A	ENSG00000140350	ANP	8125
	Homo_sapiens	ZNF507	ENSG00000168813	zf-C2H2	ENSP00000441549;ENSP00000312277;ENSP00000348162;	22847		Homo_sapiens	WDR61	ENSG00000140395	WD	80349
	Homo_sapiens	MYCL	ENSG00000116990	bHLH	ENSP00000380494;ENSP00000361903;	4610		Homo_sapiens	NCOA2	ENSG00000140396	Nuclear receptor coactivator	10499
	Homo_sapiens	SNAI1	ENSG00000124216	zf-C2H2	ENSP00000244050;	6615		Homo_sapiens	PML	ENSG00000140464	Others	5371
	Homo_sapiens	NKX6-3	ENSG00000165066	Homeobox	ENSP00000428361;	157848		Homo_sapiens	TGFB1I1	ENSG00000140682	Others	7041
	Homo_sapiens	SREBF2	ENSG00000198911	bHLH	ENSP00000395728;ENSP00000484441;ENSP00000354476;	6721		Homo_sapiens	MED9	ENSG00000141026	Mediator complex	55090
	Homo_sapiens	ZNF347	ENSG00000197937	zf-C2H2	ENSP00000471712;ENSP00000405218;ENSP00000334146;	84671		Homo_sapiens	MYOCD	ENSG00000141052	Others	93649
	Homo_sapiens	ZNF281	ENSG00000162702	zf-C2H2	ENSP00000294740;ENSP00000356321;ENSP00000356322;	23528		Homo_sapiens	UTP4	ENSG00000141076	Others	84916
	Homo_sapiens	BNC2	ENSG00000173068	zf-C2H2	ENSP00000370047;ENSP00000431516;ENSP00000370042;ENSP00000444640;ENSP00000408370;	54796		Homo_sapiens	TOB1	ENSG00000141232	Others	10140
	Homo_sapiens	HOXA10	ENSG00000253293	Homeobox	ENSP00000379633;ENSP00000283921;	3206		Homo_sapiens	SKAP1	ENSG00000141293	Others	8631
	Homo_sapiens	SOX4	ENSG00000124766	HMG	ENSP00000244745;	6659		Homo_sapiens	BCAS3	ENSG00000141376	Others	54828
	Homo_sapiens	SPI1	ENSG00000066336	ETS	ENSP00000227163;ENSP00000367799;	6688		Homo_sapiens	SS18	ENSG00000141380	SS18	6760
	Homo_sapiens	ZFP90	ENSG00000184939	zf-C2H2	ENSP00000460547;ENSP00000381304;ENSP00000454418;	146198		Homo_sapiens	TAF4B	ENSG00000141384	TATA-box	6875
	Homo_sapiens	ZNF23	ENSG00000167377	zf-C2H2	ENSP00000377171;ENSP00000349796;ENSP00000387673;ENSP00000462429;	7571		Homo_sapiens	RPRD1A	ENSG00000141425	Others	55197
	Homo_sapiens	SOX11	ENSG00000176887	HMG	ENSP00000322568;	6664		Homo_sapiens	PELP1	ENSG00000141456	Others	27043
	Homo_sapiens	MIS18BP1	ENSG00000129534	MYB	ENSP00000309790;	55320		Homo_sapiens	ARRB2	ENSG00000141480	Others	409
	Homo_sapiens	HLX	ENSG00000136630	Homeobox	ENSP00000408248;ENSP00000355870;	3142		Homo_sapiens	RPTOR	ENSG00000141564	Others	57521
	Homo_sapiens	ZNF85	ENSG00000105750	zf-C2H2	ENSP00000471588;ENSP00000342340;ENSP00000469673;ENSP00000329793;ENSP00000472145;ENSP00000470667;ENSP00000473059;	7639		Homo_sapiens	CBX8	ENSG00000141570	Chromobox	57332
	Homo_sapiens	ZNF799	ENSG00000196466	zf-C2H2	ENSP00000415278;ENSP00000411084;	90576		Homo_sapiens	CBX4	ENSG00000141582	Chromobox	8535
	Homo_sapiens	MEF2C	ENSG00000081189	SRF	ENSP00000422390;ENSP00000389610;ENSP00000489865;ENSP00000486554;ENSP00000487430;ENSP00000490473;ENSP00000426465;ENSP00000427163;ENSP00000485972;ENSP00000423826;ENSP00000487538;ENSP00000427286;ENSP00000490354;ENSP00000421925;ENSP00000424606;ENSP00000426665;ENSP00000490525;ENSP00000487184;ENSP00000425636;ENSP00000426442;ENSP00000424331;ENSP00000340874;ENSP00000490241;ENSP00000487311;ENSP00000423597…	4208		Homo_sapiens	ERBB2	ENSG00000141736	Erbb2	2064
	Homo_sapiens	PRDM16	ENSG00000142611	zf-C2H2	ENSP00000426975;ENSP00000425796;ENSP00000367643;ENSP00000270722;ENSP00000421400;	63976		Homo_sapiens	BRD4	ENSG00000141867	Bromodomain	23476
	Homo_sapiens	ZNF408	ENSG00000175213	zf-C2H2	ENSP00000309606;	79797		Homo_sapiens	SIRT3	ENSG00000142082	Sirtuin	23410
	Homo_sapiens	ZNF200	ENSG00000010539	zf-C2H2	ENSP00000395723;ENSP00000380080;ENSP00000405786;ENSP00000458508;ENSP00000380077;ENSP00000380079;	7752		Homo_sapiens	WTIP	ENSG00000142279	Others	126374
	Homo_sapiens	ZNF883	ENSG00000285447	zf-C2H2	ENSP00000490059;	169834		Homo_sapiens	NLRP12	ENSG00000142405	Others	91662
	Homo_sapiens	ZNF526	ENSG00000167625	zf-C2H2	ENSP00000301215;	116115		Homo_sapiens	CARM1	ENSG00000142453	Others	10498
	Homo_sapiens	DBP	ENSG00000105516	TF_bZIP	ENSP00000469426;ENSP00000222122;ENSP00000471220;	1628		Homo_sapiens	PEX14	ENSG00000142655	Others	5195
	Homo_sapiens	ZNF473	ENSG00000142528	zf-C2H2	ENSP00000375697;ENSP00000388961;ENSP00000270617;ENSP00000472808;	25888		Homo_sapiens	ZNF593	ENSG00000142684	Zinc finger	51042
	Homo_sapiens	ZNF551	ENSG00000204519	zf-C2H2	ENSP00000472674;ENSP00000282296;	90233		Homo_sapiens	WDTC1	ENSG00000142784	WD	23038
	Homo_sapiens	IKZF2	ENSG00000030419	zf-C2H2	ENSP00000342876;ENSP00000396253;ENSP00000412869;ENSP00000363439;ENSP00000395203;ENSP00000410447;	22807		Homo_sapiens	ITGB3BP	ENSG00000142856	Others	23421
	Homo_sapiens	E4F1	ENSG00000167967	zf-C2H2	ENSP00000301727;ENSP00000457672;ENSP00000454652;ENSP00000456760;	1877		Homo_sapiens	BCL10	ENSG00000142867	BCL	8915
	Homo_sapiens	OTP	ENSG00000171540	Homeobox	ENSP00000302814;	23440		Homo_sapiens	MTF2	ENSG00000143033	Others	22823
	Homo_sapiens	ZNF800	ENSG00000048405	zf-C2H2	ENSP00000376989;ENSP00000265827;ENSP00000376988;	168850		Homo_sapiens	CREG1	ENSG00000143162	Others	8804
	Homo_sapiens	FERD3L	ENSG00000146618	bHLH	ENSP00000275461;	222894		Homo_sapiens	DCAF6	ENSG00000143164	Others	55827
	Homo_sapiens	ZNF865	ENSG00000261221	zf-C2H2	ENSP00000457715;	100507290		Homo_sapiens	HDGF	ENSG00000143321	Others	3068
	Homo_sapiens	ZNF707	ENSG00000181135	zf-C2H2	ENSP00000436212;ENSP00000351482;ENSP00000495224;ENSP00000413215;ENSP00000436250;	101928160		Homo_sapiens	ANP32E	ENSG00000143401	ANP	81611
	Homo_sapiens	ZNF606	ENSG00000166704	zf-C2H2	ENSP00000343617;ENSP00000446972;	80095		Homo_sapiens	TAF1A	ENSG00000143498	TATA-box	9015
	Homo_sapiens	SOX8	ENSG00000005513	HMG	ENSP00000293894;	30812		Homo_sapiens	SMYD2	ENSG00000143499	SMYD	56950
	Homo_sapiens	GCM1	ENSG00000137270	GCM	ENSP00000259803;	8521		Homo_sapiens	S100A8	ENSG00000143546	Others	6279
	Homo_sapiens	BCL6B	ENSG00000161940	ZBTB	ENSP00000445010;ENSP00000293805;ENSP00000293805;	255877		Homo_sapiens	ILF2	ENSG00000143621	Others	3608
	Homo_sapiens	HEYL	ENSG00000163909	bHLH	ENSP00000361943;	26508		Homo_sapiens	VGLL4	ENSG00000144560	Vestigial like	9686
	Homo_sapiens	SALL4	ENSG00000101115	zf-C2H2	ENSP00000379319;ENSP00000217086;ENSP00000360594;	57167		Homo_sapiens	CTDSP1	ENSG00000144579	Others	58190
	Homo_sapiens	ZNF18	ENSG00000154957	zf-C2H2	ENSP00000462383;ENSP00000462296;ENSP00000463471;ENSP00000315664;ENSP00000391376;	7566		Homo_sapiens	CNOT9	ENSG00000144580	CCR4-NOT	9125
	Homo_sapiens	ZSCAN5B	ENSG00000197213	zf-C2H2	ENSP00000466072;ENSP00000351883;	342933		Homo_sapiens	EAF1	ENSG00000144597	Others	85403
	Homo_sapiens	MTA1	ENSG00000182979	zf-GATA	ENSP00000394106;ENSP00000333633;ENSP00000385702;ENSP00000384180;ENSP00000393438;	9112		Homo_sapiens	LIMD1	ENSG00000144791	LIM	8994
	Homo_sapiens	NR6A1	ENSG00000148200	GCNF-like	ENSP00000420587;ENSP00000341135;ENSP00000362686;ENSP00000413701;ENSP00000420267;	2649		Homo_sapiens	NFKBIZ	ENSG00000144802	NFKB associated	64332
	Homo_sapiens	JUN	ENSG00000177606	TF_bZIP	ENSP00000360266;	3725		Homo_sapiens	MED12L	ENSG00000144893	Mediator complex	116931
	Homo_sapiens	ZNF141	ENSG00000131127	zf-C2H2	ENSP00000240499;	7700		Homo_sapiens	DCAF1	ENSG00000145041	Others	9730
	Homo_sapiens	NFX1	ENSG00000086102	zf-NF-X1	ENSP00000368856;ENSP00000317695;	4799		Homo_sapiens	EAF2	ENSG00000145088	Others	55840
	Homo_sapiens	ARX	ENSG00000004848	Homeobox	ENSP00000368332;	170302		Homo_sapiens	DGKQ	ENSG00000145214	Others	1609
	Homo_sapiens	PEG3	ENSG00000198300	zf-C2H2	ENSP00000326581;ENSP00000472395;ENSP00000472402;ENSP00000470467;ENSP00000473190;ENSP00000469486;	5178		Homo_sapiens	CAMK2D	ENSG00000145349	CAMK	817
	Homo_sapiens	RARB	ENSG00000077092	THR-like	ENSP00000332296;ENSP00000373282;ENSP00000391391;ENSP00000398840;	5915		Homo_sapiens	CCNA2	ENSG00000145386	Cyclin	890
	Homo_sapiens	NCOR2	ENSG00000196498	MYB	ENSP00000405367;ENSP00000402808;ENSP00000384202;ENSP00000348551;ENSP00000385618;ENSP00000400281;ENSP00000384018;ENSP00000408247;	9612		Homo_sapiens	SETD7	ENSG00000145391	SET	80854
	Homo_sapiens	UBTFL1	ENSG00000255009	HMG	ENSP00000485108;	642623		Homo_sapiens	PIK3R1	ENSG00000145675	Others	5295
	Homo_sapiens	ZNF331	ENSG00000130844	zf-C2H2	ENSP00000393817;ENSP00000421014;ENSP00000421728;ENSP00000422471;ENSP00000427532;ENSP00000253144;ENSP00000427439;ENSP00000393336;ENSP00000423156;	55422		Homo_sapiens	SSBP2	ENSG00000145687	Others	23635
	Homo_sapiens	ZNF778	ENSG00000170100	zf-C2H2	ENSP00000305203;ENSP00000481538;ENSP00000405289;	197320		Homo_sapiens	BDP1	ENSG00000145734	GTF	55814
	Homo_sapiens	NRL	ENSG00000129535	TF_bZIP	ENSP00000380193;ENSP00000454062;ENSP00000380191;ENSP00000452966;ENSP00000380197;	4901		Homo_sapiens	GTF2H2	ENSG00000145736	GTF	2966
	Homo_sapiens	MYOG	ENSG00000122180	bHLH	ENSP00000241651;	4656		Homo_sapiens	BTF3	ENSG00000145741	Others	689
	Homo_sapiens	NOTO	ENSG00000214513	Homeobox	ENSP00000381486;	344022		Homo_sapiens	TNIP1	ENSG00000145901	Others	10318
	Homo_sapiens	ZNF205	ENSG00000122386	zf-C2H2	ENSP00000371627;ENSP00000219091;ENSP00000460890;ENSP00000480401;	7755		Homo_sapiens	TENM2	ENSG00000145934	Others	57451
	Homo_sapiens	LEF1	ENSG00000138795	HMG	ENSP00000369284;ENSP00000406176;ENSP00000422840;ENSP00000265165;	51176		Homo_sapiens	ABT1	ENSG00000146109	Others	29777
	Homo_sapiens	ZNF529	ENSG00000186020	zf-C2H2	ENSP00000465578;ENSP00000465917;ENSP00000468594;ENSP00000334695;	57711		Homo_sapiens	PHIP	ENSG00000146247	Others	55023
	Homo_sapiens	HOXA2	ENSG00000105996	Homeobox	ENSP00000222718;	3199		Homo_sapiens	PNRC1	ENSG00000146278	Others	10957
	Homo_sapiens	ZNF148	ENSG00000163848	zf-C2H2	ENSP00000420448;ENSP00000353863;ENSP00000419322;ENSP00000420335;ENSP00000420102;	7707		Homo_sapiens	EGFR	ENSG00000146648	Others	1956
	Homo_sapiens	SMARCC1	ENSG00000173473	MYB	ENSP00000254480;	6599		Homo_sapiens	CASK	ENSG00000147044	CAMK	8573
	Homo_sapiens	ZNF322	ENSG00000181315	zf-C2H2	ENSP00000478899;ENSP00000482607;ENSP00000483223;ENSP00000418897;ENSP00000419728;	79692		Homo_sapiens	KDM6A	ENSG00000147050	Lysine demethylase	7403
	Homo_sapiens	TAL2	ENSG00000186051	bHLH	ENSP00000334547;	6887		Homo_sapiens	HDAC8	ENSG00000147099	Histone deacetylase	55869
	Homo_sapiens	EMX2	ENSG00000170370	Homeobox	ENSP00000450962;	2018		Homo_sapiens	TAF1	ENSG00000147133	TATA-box	6872
	Homo_sapiens	KLF2	ENSG00000127528	zf-C2H2	ENSP00000248071;	10365		Homo_sapiens	NONO	ENSG00000147140	Others	4841
	Homo_sapiens	ZBTB22	ENSG00000236104	ZBTB	ENSP00000407545;ENSP00000407545;ENSP00000404403;ENSP00000413172;	9278		Homo_sapiens	OGT	ENSG00000147162	Others	8473
	Homo_sapiens	ZNF550	ENSG00000251369	zf-C2H2	ENSP00000422344;ENSP00000469537;ENSP00000469679;ENSP00000446224;ENSP00000469580;ENSP00000445978;	162972		Homo_sapiens	RIPPLY1	ENSG00000147223	Others	92129
	Homo_sapiens	ZFP3	ENSG00000180787	zf-C2H2	ENSP00000320347;	124961		Homo_sapiens	RBMX	ENSG00000147274	RNA binding protein	27316
	Homo_sapiens	ZNF597	ENSG00000167981	zf-C2H2	ENSP00000301744;	146434		Homo_sapiens	NSD3	ENSG00000147548	Nuclear receptor coactivator	54904
	Homo_sapiens	PBX4	ENSG00000105717	Homeobox	ENSP00000251203;	80714		Homo_sapiens	MTDH	ENSG00000147649	Others	92140
	Homo_sapiens	ZNF652	ENSG00000198740	zf-C2H2	ENSP00000354686;ENSP00000424848;ENSP00000416305;	22834		Homo_sapiens	MED22	ENSG00000148297	Mediator complex	6837
	Homo_sapiens	CSDC2	ENSG00000172346	CSD	ENSP00000417127;ENSP00000302485;	27254		Homo_sapiens	REXO4	ENSG00000148300	Others	57109
	Homo_sapiens	TPRX1	ENSG00000178928	Homeobox	ENSP00000438832;	284355		Homo_sapiens	NOTCH1	ENSG00000148400	Notch	4851
	Homo_sapiens	ZFHX3	ENSG00000140836	Homeobox	ENSP00000493252;ENSP00000268489;ENSP00000438926;	463		Homo_sapiens	NRBF2	ENSG00000148572	Nuclear receptor coactivator	29982
	Homo_sapiens	ZNF358	ENSG00000198816	zf-C2H2	ENSP00000472777;ENSP00000472305;	140467		Homo_sapiens	ANKRD1	ENSG00000148677	Ankyrin repeat	27063
	Homo_sapiens	FOXD1	ENSG00000251493	Fork_head	ENSP00000481581;	2297		Homo_sapiens	TAF5	ENSG00000148835	TATA-box	6877
	Homo_sapiens	STAT2	ENSG00000170581	STAT	ENSP00000315768;ENSP00000387354;ENSP00000450751;	6773		Homo_sapiens	PPRC1	ENSG00000148840	Others	23082
	Homo_sapiens	ZNF431	ENSG00000196705	zf-C2H2	ENSP00000308578;ENSP00000471876;	170959		Homo_sapiens	NPAT	ENSG00000149308	Nuclear coactivator	4863
	Homo_sapiens	SREBF1	ENSG00000072310	bHLH	ENSP00000411516;ENSP00000379100;ENSP00000379106;ENSP00000261646;ENSP00000348069;	6720		Homo_sapiens	CHEK1	ENSG00000149554	Others	1111
	Homo_sapiens	ZNF69	ENSG00000198429	zf-C2H2	ENSP00000402985;	7620		Homo_sapiens	TIRAP	ENSG00000150455	Others	114609
	Homo_sapiens	FOXB2	ENSG00000204612	Fork_head	ENSP00000365898;	442425		Homo_sapiens	SAP18	ENSG00000150459	SAP	10284
	Homo_sapiens	MIER1	ENSG00000198160	MYB	ENSP00000360053;ENSP00000350321;ENSP00000347514;ENSP00000383820;ENSP00000360055;ENSP00000360057;ENSP00000348253;ENSP00000383821;	57708		Homo_sapiens	PDCD4	ENSG00000150593	Others	27250
	Homo_sapiens	LRRFIP2	ENSG00000093167	LRRFIP	ENSP00000338727;ENSP00000416013;ENSP00000405480;ENSP00000416364;ENSP00000413026;ENSP00000379705;ENSP00000346349;ENSP00000416907;ENSP00000391360;ENSP00000412206;ENSP00000409574;	9209		Homo_sapiens	SRFBP1	ENSG00000151304	Others	153443
	Homo_sapiens	GATA6	ENSG00000141448	zf-GATA	ENSP00000269216;ENSP00000462313;	2627		Homo_sapiens	THRSP	ENSG00000151365	Others	7069
	Homo_sapiens	HIVEP2	ENSG00000010818	zf-C2H2	ENSP00000356576;ENSP00000356575;ENSP00000012134;	3097		Homo_sapiens	ANKAR	ENSG00000151687	Ankyrin repeat	150709
	Homo_sapiens	ZNF100	ENSG00000197020	zf-C2H2	ENSP00000445201;ENSP00000476534;ENSP00000351042;	163227		Homo_sapiens	CENPU	ENSG00000151725	CENP	79682
	Homo_sapiens	SOHLH2	ENSG00000120669	bHLH	ENSP00000369210;	54937		Homo_sapiens	SAV1	ENSG00000151748	Others	60485
	Homo_sapiens	ZKSCAN8	ENSG00000198315	zf-C2H2	ENSP00000402948;ENSP00000332750;	7745		Homo_sapiens	BEND6	ENSG00000151917	Others	221336
	Homo_sapiens	HOXC9	ENSG00000180806	Homeobox	ENSP00000423861;ENSP00000302836;	3225		Homo_sapiens	TADA1	ENSG00000152382	Transcriptional adaptor	117143
	Homo_sapiens	SP9	ENSG00000217236	zf-C2H2	ENSP00000378418;	100131390		Homo_sapiens	JMY	ENSG00000152409	Others	133746
	Homo_sapiens	ZNF684	ENSG00000117010	zf-C2H2	ENSP00000361784;	127396		Homo_sapiens	SUV39H2	ENSG00000152455	Others	79723
	Homo_sapiens	ZNF484	ENSG00000127081	zf-C2H2	ENSP00000364646;ENSP00000378882;ENSP00000364645;ENSP00000378881;	83744		Homo_sapiens	CAMK4	ENSG00000152495	CAMK	814
	Homo_sapiens	ZNF570	ENSG00000171827	zf-C2H2	ENSP00000331540;ENSP00000467218;	148268		Homo_sapiens	MED21	ENSG00000152944	Mediator complex	9412
	Homo_sapiens	ZNF251	ENSG00000198169	zf-C2H2	ENSP00000292562;	90987		Homo_sapiens	CDYL	ENSG00000153046	Chromodomain Y	9425
	Homo_sapiens	NR1H3	ENSG00000025434	THR-like	ENSP00000384745;ENSP00000385073;ENSP00000433271;ENSP00000420656;ENSP00000403696;ENSP00000412636;ENSP00000415591;ENSP00000403798;ENSP00000378793;ENSP00000432073;ENSP00000434650;ENSP00000391005;ENSP00000477707;ENSP00000385801;ENSP00000387946;	10062		Homo_sapiens	DAB2	ENSG00000153071	Others	112267931
	Homo_sapiens	ZIC3	ENSG00000156925	zf-C2H2	ENSP00000359638;ENSP00000287538;	7547		Homo_sapiens	SMARCA5	ENSG00000153147	SWI/SNF	8467
	Homo_sapiens	FEV	ENSG00000163497	ETS	ENSP00000295727;	54738		Homo_sapiens	HNRNPU	ENSG00000153187	HNRNP	3192
	Homo_sapiens	NFYB	ENSG00000120837	NF-YB	ENSP00000448250;ENSP00000447486;ENSP00000240055;	4801		Homo_sapiens	INO80C	ENSG00000153391	INO80 complex	125476
	Homo_sapiens	ZNF677	ENSG00000197928	zf-C2H2	ENSP00000334394;ENSP00000469391;	342926		Homo_sapiens	ING1	ENSG00000153487	ING	3621
	Homo_sapiens	HOPX	ENSG00000171476	Homeobox	ENSP00000396275;ENSP00000370654;ENSP00000422175;ENSP00000315198;ENSP00000452003;ENSP00000451794;ENSP00000424101;ENSP00000452340;ENSP00000452098;ENSP00000337330;	84525		Homo_sapiens	GTF2E1	ENSG00000153767	GTF	2960
	Homo_sapiens	ZNF460	ENSG00000197714	zf-C2H2	ENSP00000446167;ENSP00000353491;	10794		Homo_sapiens	PID1	ENSG00000153823	Others	55022
	Homo_sapiens	ARID3B	ENSG00000179361	ARID	ENSP00000455668;ENSP00000477878;ENSP00000343126;	10620		Homo_sapiens	CHD1	ENSG00000153922	CHD	1105
	Homo_sapiens	ZNF581	ENSG00000171425	zf-C2H2	ENSP00000466564;ENSP00000466047;ENSP00000270451;ENSP00000466338;	51545		Homo_sapiens	WNT3A	ENSG00000154342	Others	89780
	Homo_sapiens	GLMP	ENSG00000198715	NCU-G1	ENSP00000483691;ENSP00000479149;ENSP00000357247;ENSP00000477187;ENSP00000480936;ENSP00000477180;ENSP00000476260;ENSP00000354553;	112770		Homo_sapiens	TRIM11	ENSG00000154370	Tripartite motif	81559
	Homo_sapiens	ZNF649	ENSG00000198093	zf-C2H2	ENSP00000347043;ENSP00000468983;	65251		Homo_sapiens	ELOC	ENSG00000154582	Others	6921
	Homo_sapiens	NKX1-1	ENSG00000235608	Homeobox	ENSP00000407978;	54729		Homo_sapiens	CXXC1	ENSG00000154832	Others	30827
	Homo_sapiens	ZNF469	ENSG00000225614	zf-C2H2	ENSP00000402343;ENSP00000456500;	84627		Homo_sapiens	MMS19	ENSG00000155229	Others	64210
	Homo_sapiens	VEZF1	ENSG00000136451	zf-C2H2	ENSP00000462337;ENSP00000258963;ENSP00000464687;	7716		Homo_sapiens	CNOT8	ENSG00000155508	CCR4-NOT	9337
	Homo_sapiens	ZNF518A	ENSG00000177853	zf-C2H2	ENSP00000480280;	9849		Homo_sapiens	KDM8	ENSG00000155666	Lysine demethylase	79831
	Homo_sapiens	TFDP1	ENSG00000198176	E2F	ENSP00000364519;ENSP00000386145;ENSP00000401389;	7027		Homo_sapiens	RNF20	ENSG00000155827	Ring finger protein	56254
	Homo_sapiens	RELA	ENSG00000173039	RHD	ENSP00000436545;ENSP00000434372;ENSP00000479572;ENSP00000435531;ENSP00000311508;ENSP00000434745;ENSP00000432922;ENSP00000433616;ENSP00000431153;ENSP00000433526;ENSP00000483705;ENSP00000433144;ENSP00000384273;ENSP00000435290;ENSP00000434098;ENSP00000437137;ENSP00000432537;	5970		Homo_sapiens	PPARGC1B	ENSG00000155846	Others	133522
	Homo_sapiens	CREB3L3	ENSG00000060566	TF_bZIP	ENSP00000469355;ENSP00000472399;ENSP00000078445;	84699		Homo_sapiens	MED7	ENSG00000155868	Mediator complex	9443
	Homo_sapiens	GZF1	ENSG00000125812	ZBTB	ENSP00000366250;ENSP00000366250;ENSP00000338290;	64412		Homo_sapiens	GRIP1	ENSG00000155974	Others	23426
	Homo_sapiens	ZNF19	ENSG00000157429	zf-C2H2	ENSP00000462810;ENSP00000288177;ENSP00000458105;ENSP00000454864;	7567		Homo_sapiens	PCGF6	ENSG00000156374	PCGF	84108
	Homo_sapiens	SAMD11	ENSG00000187634	SAND	ENSP00000411579;	148398		Homo_sapiens	SFR1	ENSG00000156384	Others	119392
	Homo_sapiens	RUNX2	ENSG00000124813	Runt	ENSP00000496517;ENSP00000495497;ENSP00000460188;ENSP00000360491;ENSP00000458178;ENSP00000485863;ENSP00000360486;ENSP00000352514;ENSP00000360493;ENSP00000420707;	860		Homo_sapiens	MED19	ENSG00000156603	Mediator complex	219541
	Homo_sapiens	HSF2	ENSG00000025156	HSF	ENSP00000357440;ENSP00000400380;	3298		Homo_sapiens	KAT6B	ENSG00000156650	Lysine acetyltransferase	23522
	Homo_sapiens	CARHSP1	ENSG00000153048	CSD	ENSP00000478055;ENSP00000457864;ENSP00000480144;ENSP00000481550;ENSP00000480542;ENSP00000455284;ENSP00000455855;ENSP00000379838;ENSP00000455522;ENSP00000455016;ENSP00000311847;ENSP00000456909;ENSP00000483591;ENSP00000460812;	23589		Homo_sapiens	ATAD2	ENSG00000156802	Others	29028
	Homo_sapiens	TFCP2L1	ENSG00000115112	CP2	ENSP00000263707;	29842		Homo_sapiens	RBPMS	ENSG00000157110	RNA binding protein	11030
	Homo_sapiens	TSHZ1	ENSG00000179981	zf-C2H2	ENSP00000464391;ENSP00000453834;ENSP00000323584;	10194		Homo_sapiens	NRG1	ENSG00000157168	Others	3084
	Homo_sapiens	ZNF234	ENSG00000263002	zf-C2H2	ENSP00000465011;ENSP00000400878;	10780		Homo_sapiens	PAXIP1	ENSG00000157212	Others	22976
	Homo_sapiens	ZNF43	ENSG00000198521	zf-C2H2	ENSP00000350085;ENSP00000469578;ENSP00000470275;ENSP00000469645;ENSP00000347045;	7594		Homo_sapiens	SSBP3	ENSG00000157216	Others	23648
	Homo_sapiens	HIF3A	ENSG00000124440	bHLH	ENSP00000432809;	64344		Homo_sapiens	RNF111	ENSG00000157450	Ring finger protein	54778
	Homo_sapiens	FOXE3	ENSG00000186790	Fork_head	ENSP00000334472;	2301		Homo_sapiens	TAB3	ENSG00000157625	Others	257397
	Homo_sapiens	POU5F2	ENSG00000248483	Pou	ENSP00000489796;	134187		Homo_sapiens	SKI	ENSG00000157933	SKI	6497
	Homo_sapiens	NOBOX	ENSG00000106410	Homeobox	ENSP00000496732;ENSP00000419457;ENSP00000419565;ENSP00000495343;	135935		Homo_sapiens	NCK1	ENSG00000158092	Others	4690
	Homo_sapiens	FOXR2	ENSG00000189299	Fork_head	ENSP00000427329;	139628		Homo_sapiens	EYA3	ENSG00000158161	EYA	2140
	Homo_sapiens	ID4	ENSG00000172201	bHLH	ENSP00000367972;	3400		Homo_sapiens	AUTS2	ENSG00000158321	Others	26053
	Homo_sapiens	ZNF93	ENSG00000184635	zf-C2H2	ENSP00000467553;ENSP00000342002;ENSP00000491147;	81931		Homo_sapiens	CNOT11	ENSG00000158435	CCR4-NOT	55571
	Homo_sapiens	PTF1A	ENSG00000168267	bHLH	ENSP00000365687;	256297		Homo_sapiens	EMSY	ENSG00000158636	Others	56946
	Homo_sapiens	ZNF625	ENSG00000257591	zf-C2H2	ENSP00000394380;	90589		Homo_sapiens	NPM2	ENSG00000158806	Nucleoplasmin	10361
	Homo_sapiens	PAX6	ENSG00000007372	PAX	ENSP00000492316;ENSP00000491862;ENSP00000492808;ENSP00000492024;ENSP00000490971;ENSP00000492129;ENSP00000491295;ENSP00000491517;ENSP00000492205;ENSP00000492658;ENSP00000368406;ENSP00000492397;ENSP00000492166;ENSP00000388132;ENSP00000368410;ENSP00000491872;ENSP00000491492;ENSP00000491210;ENSP00000397384;ENSP00000492802;ENSP00000492587;ENSP00000491324;ENSP00000491904;ENSP00000492177;ENSP00000368424…	5080		Homo_sapiens	PINK1	ENSG00000158828	Others	65018
	Homo_sapiens	ZNF267	ENSG00000185947	zf-C2H2	ENSP00000300870;	10308		Homo_sapiens	CCAR2	ENSG00000158941	Others	57805
	Homo_sapiens	PAX7	ENSG00000009709	PAX	ENSP00000383502;ENSP00000403389;ENSP00000364524;	5081		Homo_sapiens	CHAF1B	ENSG00000159259	Others	8208
	Homo_sapiens	BHLHE23	ENSG00000125533	bHLH	ENSP00000480998;ENSP00000359371;	128408		Homo_sapiens	PADI4	ENSG00000159339	Others	23569
	Homo_sapiens	GRHL3	ENSG00000158055	CP2	ENSP00000348333;ENSP00000288955;ENSP00000354943;ENSP00000236255;	57822		Homo_sapiens	MED8	ENSG00000159479	Mediator complex	112950
	Homo_sapiens	ZNF512	ENSG00000243943	zf-C2H2	ENSP00000347648;ENSP00000451572;ENSP00000407038;ENSP00000369040;ENSP00000395660;	84450		Homo_sapiens	CTBP1	ENSG00000159692	Others	1487
	Homo_sapiens	ZFP2	ENSG00000198939	zf-C2H2	ENSP00000430531;ENSP00000430980;ENSP00000354453;	80108		Homo_sapiens	ARHGAP35	ENSG00000160007	Others	2909
	Homo_sapiens	ZNF787	ENSG00000142409	zf-C2H2	ENSP00000478557;	126208		Homo_sapiens	SSU72	ENSG00000160075	Others	29101
	Homo_sapiens	GMEB1	ENSG00000162419	SAND	ENSP00000355186;ENSP00000294409;ENSP00000362922;	10691		Homo_sapiens	PRMT2	ENSG00000160310	Arginine methyltransferase	3275
	Homo_sapiens	ZNF700	ENSG00000196757	zf-C2H2	ENSP00000479449;ENSP00000467996;ENSP00000254321;	90592		Homo_sapiens	MED27	ENSG00000160563	Mediator complex	9442
	Homo_sapiens	SIX5	ENSG00000177045	Homeobox	ENSP00000494267;ENSP00000453239;ENSP00000316842;	147912		Homo_sapiens	SAFB	ENSG00000160633	Others	6294
	Homo_sapiens	HOXD8	ENSG00000175879	Homeobox	ENSP00000406045;ENSP00000315949;ENSP00000409026;ENSP00000437431;	3234		Homo_sapiens	CHTOP	ENSG00000160679	Others	26097
	Homo_sapiens	EBF4	ENSG00000088881	COE	ENSP00000345030;ENSP00000370022;ENSP00000477023;ENSP00000405003;ENSP00000477107;	57593		Homo_sapiens	CRTC2	ENSG00000160741	CREB	200186
	Homo_sapiens	ZNF692	ENSG00000171163	zf-C2H2	ENSP00000305483;ENSP00000355427;ENSP00000433522;ENSP00000431582;ENSP00000391200;	55657		Homo_sapiens	PMF1	ENSG00000160783	Others	11243
	Homo_sapiens	MYT1	ENSG00000196132	zf-C2HC	ENSP00000353269;ENSP00000442412;ENSP00000327465;ENSP00000480510;	4661		Homo_sapiens	TONSL	ENSG00000160949	Others	4796
	Homo_sapiens	CPHXL	ENSG00000283755	Homeobox	ENSP00000491599;	105371346		Homo_sapiens	SQSTM1	ENSG00000161011	Others	8878
	Homo_sapiens	ZNF615	ENSG00000197619	zf-C2H2	ENSP00000365906;ENSP00000473089;ENSP00000375672;ENSP00000471549;ENSP00000483676;ENSP00000484711;ENSP00000471041;	284370		Homo_sapiens	MAML1	ENSG00000161021	MAML	9794
	Homo_sapiens	NR2F1	ENSG00000175745	RXR-like	ENSP00000481517;ENSP00000325819;ENSP00000495420;ENSP00000495740;	7025		Homo_sapiens	DVL3	ENSG00000161202	Others	1857
	Homo_sapiens	IRF7	ENSG00000185507	IRF	ENSP00000433903;ENSP00000380700;ENSP00000380704;ENSP00000436696;ENSP00000329411;ENSP00000434607;ENSP00000380697;ENSP00000331803;ENSP00000434524;ENSP00000432403;	3665		Homo_sapiens	SAP30BP	ENSG00000161526	SAP	29115
	Homo_sapiens	ZNF117	ENSG00000152926	zf-C2H2	ENSP00000479944;ENSP00000484825;ENSP00000282869;	109504726		Homo_sapiens	SRSF2	ENSG00000161547	Others	6427
	Homo_sapiens	ZNF579	ENSG00000218891	zf-C2H2	ENSP00000320188;	163033		Homo_sapiens	MED11	ENSG00000161920	Mediator complex	400569
	Homo_sapiens	ZNF556	ENSG00000172000	zf-C2H2	ENSP00000467366;ENSP00000302603;	80032		Homo_sapiens	TAF6L	ENSG00000162227	TATA-box	10629
	Homo_sapiens	ZNF777	ENSG00000196453	zf-C2H2	ENSP00000247930;	27153		Homo_sapiens	RBBP4	ENSG00000162521	RBBP	5928
	Homo_sapiens	FOXE1	ENSG00000178919	Fork_head	ENSP00000364265;	2304		Homo_sapiens	WNT4	ENSG00000162552	Others	54361
	Homo_sapiens	ZNF680	ENSG00000173041	zf-C2H2	ENSP00000309330;	340252		Homo_sapiens	NLRP3	ENSG00000162711	Others	114548
	Homo_sapiens	ZIC4	ENSG00000174963	zf-C2H2	ENSP00000417855;ENSP00000420627;ENSP00000420775;ENSP00000397695;ENSP00000372553;ENSP00000418277;ENSP00000435509;	84107		Homo_sapiens	RBM15	ENSG00000162775	RNA binding protein	64783
	Homo_sapiens	NFYC	ENSG00000066136	NF-YC	ENSP00000436710;ENSP00000361738;ENSP00000361734;ENSP00000409219;ENSP00000396620;ENSP00000361737;ENSP00000416403;ENSP00000408867;ENSP00000408315;ENSP00000312617;ENSP00000433820;ENSP00000397647;ENSP00000433413;ENSP00000414299;ENSP00000434404;ENSP00000361736;ENSP00000404427;ENSP00000361754;	4802		Homo_sapiens	TFB2M	ENSG00000162851	Others	64216
	Homo_sapiens	PRDM15	ENSG00000141956	zf-C2H2	ENSP00000408592;ENSP00000381556;ENSP00000396943;ENSP00000387958;ENSP00000390245;ENSP00000431410;ENSP00000269844;ENSP00000415471;	63977		Homo_sapiens	DPY30	ENSG00000162961	Others	84661
	Homo_sapiens	ZNF468	ENSG00000204604	zf-C2H2	ENSP00000375660;ENSP00000470381;	162967		Homo_sapiens	SMARCAD1	ENSG00000163104	SWI/SNF	56916
	Homo_sapiens	ID2	ENSG00000115738	bHLH	ENSP00000385465;ENSP00000379585;ENSP00000234091;	3398		Homo_sapiens	ERCC3	ENSG00000163161	Others	2071
	Homo_sapiens	ZSCAN5A	ENSG00000131848	zf-C2H2	ENSP00000466445;ENSP00000375593;ENSP00000467631;ENSP00000467238;	79149		Homo_sapiens	S100A9	ENSG00000163220	Others	6280
	Homo_sapiens	ISL2	ENSG00000159556	Homeobox	ENSP00000290759;	64843		Homo_sapiens	CGGBP1	ENSG00000163320	Others	8545
	Homo_sapiens	ZNF710	ENSG00000140548	zf-C2H2	ENSP00000268154;ENSP00000453147;ENSP00000453404;	374655		Homo_sapiens	PBXIP1	ENSG00000163346	Others	57326
	Homo_sapiens	ZIC5	ENSG00000139800	zf-C2H2	ENSP00000267294;	85416		Homo_sapiens	PYGO2	ENSG00000163348	Others	90780
	Homo_sapiens	ZBED4	ENSG00000100426	zf-BED	ENSP00000216268;	9889		Homo_sapiens	HIPK1	ENSG00000163349	HIPK	204851
	Homo_sapiens	ZNF679	ENSG00000197123	zf-C2H2	ENSP00000416809;ENSP00000255746;	168417		Homo_sapiens	YY1AP1	ENSG00000163374	Others	55249
	Homo_sapiens	HMBOX1	ENSG00000147421	Homeobox	ENSP00000380516;ENSP00000475196;ENSP00000287701;ENSP00000453185;ENSP00000430059;ENSP00000453211;ENSP00000452827;ENSP00000430110;	79618		Homo_sapiens	RNF25	ENSG00000163481	Ring finger protein	64320
	Homo_sapiens	RFX5	ENSG00000143390	RFX	ENSP00000376502;ENSP00000357864;ENSP00000390769;ENSP00000398666;ENSP00000409187;ENSP00000290524;ENSP00000389130;ENSP00000399095;ENSP00000387618;	5993		Homo_sapiens	STK36	ENSG00000163482	Others	27148
	Homo_sapiens	ZNF687	ENSG00000143373	zf-C2H2	ENSP00000398821;ENSP00000336620;ENSP00000319829;	57592		Homo_sapiens	HDAC11	ENSG00000163517	Histone deacetylase	79885
	Homo_sapiens	ZNF773	ENSG00000152439	zf-C2H2	ENSP00000282292;ENSP00000469416;	374928		Homo_sapiens	DPPA2	ENSG00000163530	Others	151871
	Homo_sapiens	HOXB7	ENSG00000260027	Homeobox	ENSP00000239165;	3217		Homo_sapiens	MNDA	ENSG00000163563	Others	4332
	Homo_sapiens	ZNF470	ENSG00000197016	zf-C2H2	ENSP00000333223;ENSP00000375590;	388566		Homo_sapiens	AIM2	ENSG00000163568	Others	9447
	Homo_sapiens	HHEX	ENSG00000152804	Homeobox	ENSP00000450017;ENSP00000282728;ENSP00000447953;	3087		Homo_sapiens	RYBP	ENSG00000163602	Others	23429
	Homo_sapiens	ANHX	ENSG00000227059	Homeobox	ENSP00000439513;ENSP00000409950;	647589		Homo_sapiens	YEATS2	ENSG00000163872	Others	55689
	Homo_sapiens	L3MBTL1	ENSG00000185513	zf-C2HC	ENSP00000402107;ENSP00000362226;ENSP00000362227;ENSP00000398516;ENSP00000410139;	26013		Homo_sapiens	MEAF6	ENSG00000163875	Others	64769
	Homo_sapiens	ASCL4	ENSG00000187855	bHLH	ENSP00000345420;	121549		Homo_sapiens	SNIP1	ENSG00000163877	Others	79753
	Homo_sapiens	ZNF480	ENSG00000198464	zf-C2H2	ENSP00000334164;ENSP00000417424;ENSP00000335670;ENSP00000471754;	147657		Homo_sapiens	SFMBT1	ENSG00000163935	Others	51460
	Homo_sapiens	FOXI3	ENSG00000214336	Fork_head	ENSP00000478384;	344167		Homo_sapiens	GNL3	ENSG00000163938	Others	26354
	Homo_sapiens	ZFP57	ENSG00000204644	zf-C2H2	ENSP00000366078;ENSP00000366080;ENSP00000418259;	346171		Homo_sapiens	FAM208A	ENSG00000163946	FAM	23272
	Homo_sapiens	RFX8	ENSG00000196460	RFX	ENSP00000494216;ENSP00000424661;ENSP00000422968;ENSP00000494249;	731220		Homo_sapiens	RNF168	ENSG00000163961	Ring finger protein	165918
	Homo_sapiens	GLI4	ENSG00000250571	zf-C2H2	ENSP00000430987;ENSP00000345024;	2738		Homo_sapiens	H2AFZ	ENSG00000164032	Others	3015
	Homo_sapiens	MBD3	ENSG00000071655	MBD	ENSP00000412302;ENSP00000156825;	53615		Homo_sapiens	SAP30	ENSG00000164105	SAP	8819
	Homo_sapiens	ZNF732	ENSG00000186777	zf-C2H2	ENSP00000478210;ENSP00000415774;	654254		Homo_sapiens	NAA15	ENSG00000164134	Others	80155
	Homo_sapiens	TCF12	ENSG00000140262	bHLH	ENSP00000444696;ENSP00000453264;ENSP00000388940;ENSP00000440017;ENSP00000331057;ENSP00000267811;ENSP00000453876;ENSP00000454102;ENSP00000453737;ENSP00000342459;	6938		Homo_sapiens	ICE1	ENSG00000164151	Others	23379
	Homo_sapiens	ELK1	ENSG00000126767	ETS	ENSP00000345585;ENSP00000366182;ENSP00000247161;	2002		Homo_sapiens	NIPBL	ENSG00000164190	Others	25836
	Homo_sapiens	DBX1	ENSG00000109851	Homeobox	ENSP00000436881;	120237		Homo_sapiens	ANKRA2	ENSG00000164331	Ankyrin repeat	57763
	Homo_sapiens	GFI1	ENSG00000162676	zf-C2H2	ENSP00000399719;ENSP00000294702;ENSP00000359357;	2672		Homo_sapiens	CITED2	ENSG00000164442	CITED	10370
	Homo_sapiens	ZNF726	ENSG00000213967	zf-C2H2	ENSP00000471516;ENSP00000317125;	730087		Homo_sapiens	SAP30L	ENSG00000164576	SAP	79685
	Homo_sapiens	SIX3	ENSG00000138083	Homeobox	ENSP00000260653;	6496		Homo_sapiens	PTTG1	ENSG00000164611	Others	9232
	Homo_sapiens	ZSCAN12	ENSG00000158691	zf-C2H2	ENSP00000380039;ENSP00000354305;	9753		Homo_sapiens	PEX2	ENSG00000164751	Others	5828
	Homo_sapiens	BATF2	ENSG00000168062	TF_bZIP	ENSP00000301887;ENSP00000435640;	116071		Homo_sapiens	RAD21	ENSG00000164754	Others	5885
	Homo_sapiens	NR5A2	ENSG00000116833	SF-like	ENSP00000236914;ENSP00000356331;ENSP00000439116;ENSP00000356326;	2494		Homo_sapiens	MED30	ENSG00000164758	Mediator complex	90390
	Homo_sapiens	ZEB2	ENSG00000169554	zf-C2H2	ENSP00000454157;ENSP00000454157;ENSP00000395496;ENSP00000395496;ENSP00000490872;ENSP00000490872;ENSP00000490508;ENSP00000490508;ENSP00000386854;ENSP00000386854;ENSP00000490673;ENSP00000490673;ENSP00000394777;ENSP00000302501;ENSP00000302501;ENSP00000490723;ENSP00000490723;ENSP00000490934;ENSP00000490934;ENSP00000443792;ENSP00000443792;ENSP00000376601;ENSP00000475553;ENSP00000487174;ENSP00000487174…	9839		Homo_sapiens	CDK5	ENSG00000164885	Cyclin	1020
	Homo_sapiens	GTF2I	ENSG00000263001	GTF2I	ENSP00000477837;ENSP00000460070;ENSP00000484526;ENSP00000482476;ENSP00000404240;	2969		Homo_sapiens	PSIP1	ENSG00000164985	Others	11168
	Homo_sapiens	ZNF568	ENSG00000198453	zf-C2H2	ENSP00000466901;ENSP00000389794;ENSP00000334685;ENSP00000480246;ENSP00000399643;ENSP00000413396;ENSP00000482444;ENSP00000481819;ENSP00000394514;	374900		Homo_sapiens	SYK	ENSG00000165025	Others	6850
	Homo_sapiens	ZNF217	ENSG00000171940	zf-C2H2	ENSP00000360526;ENSP00000304308;	7764		Homo_sapiens	KDM1B	ENSG00000165097	Lysine demethylase	221656
	Homo_sapiens	CDC5L	ENSG00000096401	MYB	ENSP00000360532;	988		Homo_sapiens	HNRNPK	ENSG00000165119	HNRNP	3190
	Homo_sapiens	TSC22D2	ENSG00000196428	TSC22	ENSP00000354543;ENSP00000417747;	9819		Homo_sapiens	FBP1	ENSG00000165140	Others	2203
	Homo_sapiens	PIAS3	ENSG00000131788	zf-MIZ	ENSP00000358304;ENSP00000376765;	10401		Homo_sapiens	GTF2A1	ENSG00000165417	GTF	2957
	Homo_sapiens	IRX5	ENSG00000176842	Homeobox	ENSP00000378132;ENSP00000316250;	10265		Homo_sapiens	SSX5	ENSG00000165583	SSX	6758
	Homo_sapiens	ERF	ENSG00000105722	ETS	ENSP00000388173;ENSP00000469274;ENSP00000468962;ENSP00000222329;	2077		Homo_sapiens	SSX3	ENSG00000165584	SSX	10214
	Homo_sapiens	ZFP37	ENSG00000136866	zf-C2H2	ENSP00000452552;ENSP00000363344;ENSP00000451310;	7539		Homo_sapiens	NUDT5	ENSG00000165609	Other_CRF	11164
	Homo_sapiens	ETV3	ENSG00000117036	ETS	ENSP00000357175;ENSP00000327316;	2117		Homo_sapiens	DACT1	ENSG00000165617	Others	51339
	Homo_sapiens	TFE3	ENSG00000068323	bHLH	ENSP00000314129;	7030		Homo_sapiens	TAF3	ENSG00000165632	TATA-box	83860
	Homo_sapiens	CTCF	ENSG00000102974	zf-C2H2	ENSP00000495218;ENSP00000384707;ENSP00000494408;ENSP00000494443;ENSP00000493495;ENSP00000494538;ENSP00000494358;ENSP00000264010;ENSP00000495348;	10664		Homo_sapiens	NSD1	ENSG00000165671	Nuclear receptor coactivator	64324
	Homo_sapiens	EGR1	ENSG00000120738	zf-C2H2	ENSP00000239938;	1958		Homo_sapiens	ANKRD2	ENSG00000165887	Ankyrin repeat	26287
	Homo_sapiens	TFDP3	ENSG00000183434	E2F	ENSP00000385461;	51270		Homo_sapiens	TAF1D	ENSG00000166012	TATA-box	79101
	Homo_sapiens	E2F2	ENSG00000007968	E2F	ENSP00000355249;	1870		Homo_sapiens	HIF1AN	ENSG00000166135	Others	55662
	Homo_sapiens	ZFP36L2	ENSG00000152518	zf-CCCH	ENSP00000282388;	678		Homo_sapiens	BRD7	ENSG00000166164	Bromodomain	29117
	Homo_sapiens	NFIC	ENSG00000141905	CTF/NFI	ENSP00000342194;ENSP00000396843;ENSP00000466647;ENSP00000492983;ENSP00000465655;ENSP00000378543;ENSP00000465177;	4782		Homo_sapiens	BTRC	ENSG00000166167	Others	8945
	Homo_sapiens	LCOR	ENSG00000196233	HTH	ENSP00000348298;ENSP00000360144;ENSP00000360138;ENSP00000443431;	84458		Homo_sapiens	COPS2	ENSG00000166200	Others	9318
	Homo_sapiens	ZNF614	ENSG00000142556	zf-C2H2	ENSP00000270649;	80110		Homo_sapiens	PCBD1	ENSG00000166228	Others	5092
	Homo_sapiens	RFX7	ENSG00000181827	RFX	ENSP00000453376;ENSP00000453611;ENSP00000453281;	64864		Homo_sapiens	APBB1	ENSG00000166313	Others	322
	Homo_sapiens	ZBTB7A	ENSG00000178951	ZBTB	ENSP00000471865;ENSP00000471865;ENSP00000323670;ENSP00000323670;	51341		Homo_sapiens	ILK	ENSG00000166333	Others	3611
	Homo_sapiens	ZNF717	ENSG00000227124	zf-C2H2	ENSP00000419377;	100131827		Homo_sapiens	TAF10	ENSG00000166337	TATA-box	6881
	Homo_sapiens	ZNF34	ENSG00000196378	zf-C2H2	ENSP00000434049;ENSP00000396894;ENSP00000341528;	80778		Homo_sapiens	LMO1	ENSG00000166407	LIM	4004
	Homo_sapiens	NR4A2	ENSG00000153234	NGFIB-like	ENSP00000386747;ENSP00000415632;ENSP00000385379;ENSP00000344479;ENSP00000394671;ENSP00000386993;ENSP00000389986;ENSP00000410952;	4929		Homo_sapiens	CDYL2	ENSG00000166446	Chromodomain Y	124359
	Homo_sapiens	MEF2A	ENSG00000068305	SRF	ENSP00000452989;ENSP00000337202;ENSP00000453478;ENSP00000453095;ENSP00000453441;ENSP00000454023;ENSP00000346389;	4205		Homo_sapiens	LEO1	ENSG00000166477	Others	123169
	Homo_sapiens	ZNF367	ENSG00000165244	zf-C2H2	ENSP00000364405;	195828		Homo_sapiens	ATF7IP2	ENSG00000166669	Others	80063
	Homo_sapiens	RCOR1	ENSG00000089902	MYB	ENSP00000262241;	23186		Homo_sapiens	ZCCHC18	ENSG00000166707	Zinc finger	644353
	Homo_sapiens	ZNF264	ENSG00000083844	zf-C2H2	ENSP00000263095;ENSP00000440376;	9422		Homo_sapiens	TERF2IP	ENSG00000166848	Others	105371348
	Homo_sapiens	ZNF441	ENSG00000197044	zf-C2H2	ENSP00000350576;	126068		Homo_sapiens	PLK1	ENSG00000166851	Others	5347
	Homo_sapiens	TWIST1	ENSG00000122691	bHLH	ENSP00000242261;ENSP00000346582;ENSP00000416986;	7291		Homo_sapiens	NAB2	ENSG00000166886	Others	4665
	Homo_sapiens	AFF4	ENSG00000072364	AF-4	ENSP00000265343;ENSP00000395268;ENSP00000367858;ENSP00000409069;	27125		Homo_sapiens	YWHAB	ENSG00000166913	Others	7529
	Homo_sapiens	STAT5A	ENSG00000126561	STAT	ENSP00000465437;ENSP00000468749;ENSP00000466320;ENSP00000443107;ENSP00000341208;	6776		Homo_sapiens	CRK	ENSG00000167193	Others	1398
	Homo_sapiens	ZNF888	ENSG00000213793	zf-C2H2	ENSP00000491567;	388559		Homo_sapiens	NOD2	ENSG00000167207	Others	64127
	Homo_sapiens	AC023509.3	ENSG00000267281	TF_bZIP	ENSP00000466174;	-		Homo_sapiens	CDK12	ENSG00000167258	Cyclin	51755
	Homo_sapiens	ZNF805	ENSG00000204524	zf-C2H2	ENSP00000412999;ENSP00000365414;	390980		Homo_sapiens	CD3D	ENSG00000167286	Others	915
	Homo_sapiens	ZHX3	ENSG00000174306	Homeobox	ENSP00000443783;ENSP00000454006;ENSP00000312222;ENSP00000405421;ENSP00000452965;ENSP00000415498;	23051		Homo_sapiens	KMT2D	ENSG00000167548	Lysine methyltransferase	8085
	Homo_sapiens	ZNF584	ENSG00000171574	zf-C2H2	ENSP00000471105;ENSP00000306756;	201514		Homo_sapiens	SERTAD3	ENSG00000167565	Others	29946
	Homo_sapiens	PRRX1	ENSG00000116132	Homeobox	ENSP00000450762;ENSP00000239461;ENSP00000356734;	5396		Homo_sapiens	NFKBID	ENSG00000167604	NFKB associated	84807
	Homo_sapiens	HOXA3	ENSG00000105997	Homeobox	ENSP00000379640;ENSP00000324884;ENSP00000484411;	3200		Homo_sapiens	DAPK3	ENSG00000167657	Others	1613
	Homo_sapiens	E2F5	ENSG00000133740	E2F	ENSP00000398124;ENSP00000256117;ENSP00000414312;	1875		Homo_sapiens	CTNNB1	ENSG00000168036	Casein	1499
	Homo_sapiens	KLF17	ENSG00000171872	zf-C2H2	ENSP00000361373;	128209		Homo_sapiens	SF1	ENSG00000168066	Others	7536
	Homo_sapiens	RHOXF1	ENSG00000101883	Homeobox	ENSP00000217999;	158800		Homo_sapiens	BMI1	ENSG00000168283	Others	648
	Homo_sapiens	NKX2-3	ENSG00000119919	Homeobox	ENSP00000479692;ENSP00000342828;	159296		Homo_sapiens	HIST1H1E	ENSG00000168298	Histone cluster 1 H1	3008
	Homo_sapiens	ZNF691	ENSG00000164011	zf-C2H2	ENSP00000361585;ENSP00000361580;ENSP00000361584;ENSP00000486871;ENSP00000361581;ENSP00000361586;ENSP00000361582;	51058		Homo_sapiens	ING5	ENSG00000168395	ING	84289
	Homo_sapiens	ZSCAN31	ENSG00000235109	zf-C2H2	ENSP00000391235;ENSP00000390076;ENSP00000345339;ENSP00000407529;ENSP00000413705;ENSP00000402937;ENSP00000480254;ENSP00000380050;	64288		Homo_sapiens	HR	ENSG00000168453	Lysine methyltransferase	55806
	Homo_sapiens	ZNF337	ENSG00000130684	zf-C2H2	ENSP00000252979;ENSP00000365619;	26152		Homo_sapiens	HEXIM2	ENSG00000168517	Others	124790
	Homo_sapiens	ZNF429	ENSG00000197013	zf-C2H2	ENSP00000351280;ENSP00000479286;	353088		Homo_sapiens	TNIP2	ENSG00000168884	Others	79155
	Homo_sapiens	YY1	ENSG00000100811	zf-C2H2	ENSP00000262238;ENSP00000452225;	7528		Homo_sapiens	LGALS9	ENSG00000168961	Others	3965
	Homo_sapiens	ZNF76	ENSG00000065029	zf-C2H2	ENSP00000419106;ENSP00000344097;ENSP00000363064;	7629		Homo_sapiens	ADRB2	ENSG00000169252	Others	154
	Homo_sapiens	AC020909.1	ENSG00000142539	ETS	ENSP00000473233;	-		Homo_sapiens	SIN3A	ENSG00000169375	Other_CRF	25942
	Homo_sapiens	ZSCAN2	ENSG00000176371	zf-C2H2	ENSP00000351257;ENSP00000445451;ENSP00000325123;ENSP00000410198;ENSP00000441855;	54993		Homo_sapiens	HINT1	ENSG00000169567	Others	3094
	Homo_sapiens	ZNF12	ENSG00000164631	zf-C2H2	ENSP00000384405;ENSP00000385939;ENSP00000344745;	7559		Homo_sapiens	INO80E	ENSG00000169592	INO80 complex	283899
	Homo_sapiens	DNAJC1	ENSG00000136770	MYB	ENSP00000366179;	64215		Homo_sapiens	LDB2	ENSG00000169744	LIM	9079
	Homo_sapiens	ZNF585A	ENSG00000196967	zf-C2H2	ENSP00000375998;ENSP00000349440;ENSP00000292841;	199704		Homo_sapiens	CTNND2	ENSG00000169862	Casein	1501
	Homo_sapiens	ZNF385B	ENSG00000144331	zf-C2H2	ENSP00000386845;ENSP00000494328;	151126		Homo_sapiens	BRD3	ENSG00000169925	Bromodomain	8019
	Homo_sapiens	FOXA2	ENSG00000125798	Fork_head	ENSP00000366319;ENSP00000400341;	3170		Homo_sapiens	CHD3	ENSG00000170004	CHD	1107
	Homo_sapiens	ZSCAN9	ENSG00000137185	zf-C2H2	ENSP00000252207;ENSP00000436166;ENSP00000404074;ENSP00000433402;	7746		Homo_sapiens	VGLL2	ENSG00000170162	Vestigial like	245806
	Homo_sapiens	ZNF814	ENSG00000204514	zf-C2H2	ENSP00000480123;ENSP00000410545;	730051		Homo_sapiens	CDK1	ENSG00000170312	Cyclin	983
	Homo_sapiens	ZNF697	ENSG00000143067	zf-C2H2	ENSP00000396857;	90874		Homo_sapiens	PA2G4	ENSG00000170515	Others	5036
	Homo_sapiens	ZNF462	ENSG00000148143	zf-C2H2	ENSP00000405837;	58499		Homo_sapiens	SDR16C5	ENSG00000170786	Others	195814
	Homo_sapiens	ZNF618	ENSG00000157657	zf-C2H2	ENSP00000363241;ENSP00000363239;ENSP00000395400;ENSP00000483198;ENSP00000288466;	114991		Homo_sapiens	MBD3L1	ENSG00000170948	MBD	85509
	Homo_sapiens	CREB3L2	ENSG00000182158	TF_bZIP	ENSP00000329140;ENSP00000403550;	64764		Homo_sapiens	INSR	ENSG00000171105	Others	3643
	Homo_sapiens	ZNF827	ENSG00000151612	zf-C2H2	ENSP00000423130;ENSP00000424541;ENSP00000421863;ENSP00000368761;	152485		Homo_sapiens	TADA3	ENSG00000171148	Transcriptional adaptor	10474
	Homo_sapiens	ZNF77	ENSG00000175691	zf-C2H2	ENSP00000319053;	58492		Homo_sapiens	TRIM8	ENSG00000171206	Tripartite motif	81603
	Homo_sapiens	NEUROG2	ENSG00000178403	bHLH	ENSP00000317333;	63973		Homo_sapiens	SCAND1	ENSG00000171222	Others	51282
	Homo_sapiens	MSC	ENSG00000178860	bHLH	ENSP00000321445;	9242		Homo_sapiens	CHD7	ENSG00000171316	CHD	55636
	Homo_sapiens	NEUROD1	ENSG00000162992	bHLH	ENSP00000295108;	4760		Homo_sapiens	ASXL1	ENSG00000171456	Others	171023
	Homo_sapiens	ZBTB12	ENSG00000204366	ZBTB	ENSP00000364677;ENSP00000364677;	221527		Homo_sapiens	PPID	ENSG00000171497	Others	5481
	Homo_sapiens	ZNF629	ENSG00000102870	zf-C2H2	ENSP00000262525;	23361		Homo_sapiens	PLRG1	ENSG00000171566	Others	5356
	Homo_sapiens	ATOH7	ENSG00000179774	bHLH	ENSP00000362777;	220202		Homo_sapiens	DSCAM	ENSG00000171587	Others	1826
	Homo_sapiens	KLF7	ENSG00000118263	zf-C2H2	ENSP00000387510;ENSP00000393268;ENSP00000309570;ENSP00000403284;	8609		Homo_sapiens	CXXC5	ENSG00000171604	Others	51523
	Homo_sapiens	ZBTB48	ENSG00000204859	ZBTB	ENSP00000466390;ENSP00000366902;ENSP00000366902;ENSP00000416054;ENSP00000313416;	3104		Homo_sapiens	BPTF	ENSG00000171634	Bromodomain	2186
	Homo_sapiens	MESP2	ENSG00000188095	bHLH	ENSP00000342392;	145873		Homo_sapiens	ATF7IP	ENSG00000171681	Others	55729
	Homo_sapiens	FOXK1	ENSG00000164916	Fork_head	ENSP00000328720;	221937		Homo_sapiens	TCEA2	ENSG00000171703	TEF	6919
	Homo_sapiens	ZBTB41	ENSG00000177888	ZBTB	ENSP00000356375;ENSP00000356375;	360023		Homo_sapiens	HDAC3	ENSG00000171720	Histone deacetylase	8841
	Homo_sapiens	NR2C2	ENSG00000177463	RXR-like	ENSP00000388387;ENSP00000413438;ENSP00000384463;ENSP00000401807;ENSP00000412473;ENSP00000320447;ENSP00000376814;ENSP00000483059;	7182		Homo_sapiens	UTF1	ENSG00000171794	Others	8433
	Homo_sapiens	ZNF558	ENSG00000167785	zf-C2H2	ENSP00000301475;ENSP00000471277;	148156		Homo_sapiens	MLLT3	ENSG00000171843	GTF	4300
	Homo_sapiens	RFX4	ENSG00000111783	RFX	ENSP00000444163;ENSP00000447423;ENSP00000350552;ENSP00000447735;ENSP00000376585;ENSP00000448694;	5992		Homo_sapiens	PTEN	ENSG00000171862	Others	5728
	Homo_sapiens	SMARCC2	ENSG00000139613	MYB	ENSP00000449396;ENSP00000267064;ENSP00000302919;ENSP00000377591;	6601		Homo_sapiens	PRNP	ENSG00000171867	Others	5621
	Homo_sapiens	PLAGL1	ENSG00000118495	zf-C2H2	ENSP00000356544;ENSP00000486355;ENSP00000486763;ENSP00000485907;ENSP00000356543;ENSP00000400929;ENSP00000392418;ENSP00000353734;ENSP00000400060;ENSP00000486752;ENSP00000487447;ENSP00000395960;ENSP00000346810;ENSP00000486632;	5325		Homo_sapiens	JMJD1C	ENSG00000171988	Other_CRF	221037
	Homo_sapiens	ZBTB7B	ENSG00000160685	ZBTB	ENSP00000438647;ENSP00000438647;ENSP00000357411;ENSP00000357411;ENSP00000406286;ENSP00000406286;ENSP00000292176;	51043		Homo_sapiens	MALT1	ENSG00000172175	Others	10892
	Homo_sapiens	ZNF425	ENSG00000204947	zf-C2H2	ENSP00000367300;	155054		Homo_sapiens	CDY1	ENSG00000172288	Chromodomain Y	9085
	Homo_sapiens	HOXB4	ENSG00000182742	Homeobox	ENSP00000328928;	3214		Homo_sapiens	COPRS	ENSG00000172301	Others	55352
	Homo_sapiens	ZNF500	ENSG00000103199	zf-C2H2	ENSP00000464747;ENSP00000219478;ENSP00000445714;	26048		Homo_sapiens	CDY1B	ENSG00000172352	Chromodomain Y	253175
	Homo_sapiens	FOXL2	ENSG00000183770	Fork_head	ENSP00000333188;	668		Homo_sapiens	TCEAL1	ENSG00000172465	TEF	9338
	Homo_sapiens	PHOX2B	ENSG00000109132	Homeobox	ENSP00000226382;	8929		Homo_sapiens	BANP	ENSG00000172530	Others	54971
	Homo_sapiens	ISX	ENSG00000175329	Homeobox	ENSP00000386037;ENSP00000311492;	91464		Homo_sapiens	HCFC1	ENSG00000172534	Others	3054
	Homo_sapiens	ZBTB21	ENSG00000173276	ZBTB	ENSP00000381512;ENSP00000381517;ENSP00000308759;ENSP00000381523;	49854		Homo_sapiens	PHF8	ENSG00000172943	PHF	23133
	Homo_sapiens	ZNF582	ENSG00000018869	zf-C2H2	ENSP00000483414;ENSP00000465619;ENSP00000301310;	147948		Homo_sapiens	KAT5	ENSG00000172977	Lysine acetyltransferase	10524
	Homo_sapiens	SP100	ENSG00000067066	SAND	ENSP00000343023;ENSP00000264052;ENSP00000393679;ENSP00000386427;	6672		Homo_sapiens	KDM2A	ENSG00000173120	Lysine demethylase	22992
	Homo_sapiens	ZSCAN21	ENSG00000166529	zf-C2H2	ENSP00000292450;ENSP00000441212;	7589		Homo_sapiens	COMMD1	ENSG00000173163	Others	150684
	Homo_sapiens	STAT6	ENSG00000166888	STAT	ENSP00000438451;ENSP00000401486;ENSP00000444530;ENSP00000445409;ENSP00000451742;ENSP00000491116;ENSP00000451546;ENSP00000450921;ENSP00000300134;	6778		Homo_sapiens	PARP14	ENSG00000173193	PARP	54625
	Homo_sapiens	FOXC2	ENSG00000176692	Fork_head	ENSP00000326371;	2303		Homo_sapiens	PARP15	ENSG00000173200	PARP	165631
	Homo_sapiens	TCF3	ENSG00000071564	bHLH	ENSP00000467508;ENSP00000396363;ENSP00000344375;ENSP00000468487;ENSP00000465510;ENSP00000262965;ENSP00000378813;ENSP00000466565;ENSP00000466952;ENSP00000468481;ENSP00000465549;ENSP00000480564;	6929		Homo_sapiens	TNKS	ENSG00000173273	Others	8658
	Homo_sapiens	LHX1	ENSG00000273706	Homeobox	ENSP00000477829;	3975		Homo_sapiens	TRIB1	ENSG00000173334	Others	10221
	Homo_sapiens	ID3	ENSG00000117318	bHLH	ENSP00000363689;	3399		Homo_sapiens	SCAI	ENSG00000173611	Others	286205
	Homo_sapiens	ARID5A	ENSG00000196843	ARID	ENSP00000350078;ENSP00000400785;	10865		Homo_sapiens	SLC19A1	ENSG00000173638	SLC	6573
	Homo_sapiens	PAX3	ENSG00000135903	PAX	ENSP00000386750;ENSP00000343052;ENSP00000375922;ENSP00000375921;ENSP00000338767;ENSP00000342092;ENSP00000258387;ENSP00000386817;	5077		Homo_sapiens	JUP	ENSG00000173801	Others	3728
	Homo_sapiens	DEAF1	ENSG00000177030	SAND	ENSP00000371846;ENSP00000431563;	10522		Homo_sapiens	PLK3	ENSG00000173846	Others	1263
	Homo_sapiens	ZNF44	ENSG00000197857	zf-C2H2	ENSP00000377008;ENSP00000347910;ENSP00000348419;ENSP00000380850;	51710		Homo_sapiens	CBX2	ENSG00000173894	Chromobox	84733
	Homo_sapiens	KLF1	ENSG00000105610	zf-C2H2	ENSP00000264834;	10661		Homo_sapiens	RALGAPA1	ENSG00000174373	Others	253959
	Homo_sapiens	GATAD2B	ENSG00000143614	zf-GATA	ENSP00000489595;ENSP00000357644;ENSP00000489309;ENSP00000489184;	57459		Homo_sapiens	ABRA	ENSG00000174429	Actin	137735
	Homo_sapiens	SIX1	ENSG00000126778	Homeobox	ENSP00000494686;ENSP00000247182;	6495		Homo_sapiens	SNAPC5	ENSG00000174446	Others	10302
	Homo_sapiens	ONECUT2	ENSG00000119547	CUT	ENSP00000419185;	9480		Homo_sapiens	ZCCHC12	ENSG00000174460	Zinc finger	170261
	Homo_sapiens	ZFY	ENSG00000067646	zf-C2H2	ENSP00000372525;ENSP00000155093;ENSP00000485605;ENSP00000393908;	7544		Homo_sapiens	BRMS1	ENSG00000174744	Other_CRF	25855
	Homo_sapiens	ATMIN	ENSG00000166454	zf-C2H2	ENSP00000464427;	23300		Homo_sapiens	DHX36	ENSG00000174953	RNA helicase	170506
	Homo_sapiens	NFIA	ENSG00000162599	CTF/NFI	ENSP00000360233;ENSP00000360227;ENSP00000474461;ENSP00000384523;ENSP00000360226;ENSP00000473830;ENSP00000360231;ENSP00000474806;ENSP00000360229;ENSP00000474462;ENSP00000419785;ENSP00000384680;	4774		Homo_sapiens	CTBP2	ENSG00000175029	Others	1488
	Homo_sapiens	FOXI2	ENSG00000186766	Fork_head	ENSP00000373572;	399823		Homo_sapiens	TRAF6	ENSG00000175104	Others	7189
	Homo_sapiens	TFCP2	ENSG00000135457	CP2	ENSP00000449280;ENSP00000447991;ENSP00000257915;ENSP00000449742;	7024		Homo_sapiens	MED16	ENSG00000175221	Mediator complex	10025
	Homo_sapiens	MBD4	ENSG00000129071	MBD	ENSP00000394080;ENSP00000422327;ENSP00000249910;ENSP00000424873;	8930		Homo_sapiens	DRAP1	ENSG00000175550	Others	10589
	Homo_sapiens	ZIC1	ENSG00000152977	zf-C2H2	ENSP00000419664;ENSP00000282928;	7545		Homo_sapiens	CCDC85B	ENSG00000175602	Coiled-coil	11007
	Homo_sapiens	POU6F1	ENSG00000184271	Pou	ENSP00000330190;ENSP00000448389;	5463		Homo_sapiens	AURKAIP1	ENSG00000175756	Others	54998
	Homo_sapiens	FIGLA	ENSG00000183733	bHLH	ENSP00000333097;	344018		Homo_sapiens	RUVBL1	ENSG00000175792	Other_CRF	8607
	Homo_sapiens	TFAP2E	ENSG00000116819	AP-2	ENSP00000362332;	339488		Homo_sapiens	CIDEA	ENSG00000176194	Others	1149
	Homo_sapiens	ZNF213	ENSG00000085644	zf-C2H2	ENSP00000380087;ENSP00000459177;ENSP00000403892;ENSP00000460157;ENSP00000459293;	7760		Homo_sapiens	EID2	ENSG00000176396	EID	163126
	Homo_sapiens	ZNF17	ENSG00000186272	zf-C2H2	ENSP00000302455;ENSP00000471905;	7565		Homo_sapiens	SGF29	ENSG00000176476	Others	112869
	Homo_sapiens	HAND1	ENSG00000113196	bHLH	ENSP00000231121;	9421		Homo_sapiens	CDK5R1	ENSG00000176749	Cyclin	8851
	Homo_sapiens	HSFX1	ENSG00000171116	HSF	ENSP00000359444;	100506164		Homo_sapiens	TCERG1L	ENSG00000176769	TEF	256536
	Homo_sapiens	FOXC1	ENSG00000054598	Fork_head	ENSP00000493906;ENSP00000370256;	2296		Homo_sapiens	BASP1	ENSG00000176788	Others	10409
	Homo_sapiens	PAX9	ENSG00000198807	PAX	ENSP00000355245;ENSP00000384817;	5083		Homo_sapiens	NFATC2IP	ENSG00000176953	Nuclear coactivator	84901
	Homo_sapiens	ZNF28	ENSG00000198538	zf-C2H2	ENSP00000375661;ENSP00000397693;ENSP00000412143;	7576		Homo_sapiens	CHD9	ENSG00000177200	CHD	80205
	Homo_sapiens	MNT	ENSG00000070444	bHLH	ENSP00000174618;	4335		Homo_sapiens	PAWR	ENSG00000177425	Others	5074
	Homo_sapiens	NEUROD2	ENSG00000171532	bHLH	ENSP00000306754;	4761		Homo_sapiens	CAVIN1	ENSG00000177469	Others	284119
	Homo_sapiens	ZNF133	ENSG00000125846	zf-C2H2	ENSP00000346090;ENSP00000487315;ENSP00000366899;ENSP00000383945;ENSP00000485741;ENSP00000439427;ENSP00000385279;ENSP00000400897;ENSP00000442978;ENSP00000481326;	7692		Homo_sapiens	TBL1XR1	ENSG00000177565	Transducin	79718
	Homo_sapiens	BNC1	ENSG00000169594	zf-C2H2	ENSP00000456727;ENSP00000307041;	646		Homo_sapiens	PIDD1	ENSG00000177595	Others	55367
	Homo_sapiens	PRDM9	ENSG00000164256	zf-C2H2	ENSP00000296682;	56979		Homo_sapiens	FLII	ENSG00000177731	Others	2314
	Homo_sapiens	HNF1A	ENSG00000135100	Homeobox	ENSP00000443112;ENSP00000438804;ENSP00000257555;ENSP00000476181;	6927		Homo_sapiens	DMAP1	ENSG00000178028	DNA_methylase	55929
	Homo_sapiens	ZNF653	ENSG00000161914	zf-C2H2	ENSP00000293771;ENSP00000467069;ENSP00000465166;	115950		Homo_sapiens	BEND3	ENSG00000178409	Others	57673
	Homo_sapiens	UNCX	ENSG00000164853	Homeobox	ENSP00000314480;	340260		Homo_sapiens	ERBB4	ENSG00000178568	Erbb2	2066
	Homo_sapiens	TGIF2	ENSG00000118707	Homeobox	ENSP00000362979;ENSP00000362981;ENSP00000453773;ENSP00000476174;ENSP00000452878;ENSP00000481787;	60436		Homo_sapiens	CTNNBIP1	ENSG00000178585	Casein	56998
	Homo_sapiens	ZSCAN32	ENSG00000140987	zf-C2H2	ENSP00000483210;ENSP00000380061;ENSP00000380057;ENSP00000391787;ENSP00000302502;	54925		Homo_sapiens	ERN1	ENSG00000178607	Others	2081
	Homo_sapiens	ZFHX4	ENSG00000091656	Homeobox	ENSP00000430848;ENSP00000430497;	79776		Homo_sapiens	PARP10	ENSG00000178685	PARP	84875
	Homo_sapiens	ZFP69	ENSG00000187815	zf-C2H2	ENSP00000361791;ENSP00000361790;	339559		Homo_sapiens	SUZ12	ENSG00000178691	Others	23512
	Homo_sapiens	ETV7	ENSG00000010030	ETS	ENSP00000484485;ENSP00000341843;ENSP00000342260;ENSP00000440592;ENSP00000486712;ENSP00000362843;ENSP00000481885;ENSP00000362842;	51513		Homo_sapiens	TAF7	ENSG00000178913	TATA-box	6879
	Homo_sapiens	TLX1	ENSG00000107807	Homeobox	ENSP00000359215;ENSP00000434914;	3195		Homo_sapiens	AURKB	ENSG00000178999	Others	9212
	Homo_sapiens	ZNF747	ENSG00000169955	zf-C2H2	ENSP00000457274;	65988		Homo_sapiens	SAMD4B	ENSG00000179134	Others	55095
	Homo_sapiens	ATF7	ENSG00000170653	TF_bZIP	ENSP00000387406;ENSP00000449938;ENSP00000399465;	11016		Homo_sapiens	CALR	ENSG00000179218	Others	811
	Homo_sapiens	ZNF74	ENSG00000185252	zf-C2H2	ENSP00000385855;ENSP00000383301;ENSP00000483077;	7625		Homo_sapiens	MAGED1	ENSG00000179222	MAGE	9500
	Homo_sapiens	ETV3L	ENSG00000253831	ETS	ENSP00000430271;	440695		Homo_sapiens	CIITA	ENSG00000179583	Others	4261
	Homo_sapiens	FIZ1	ENSG00000179943	zf-C2H2	ENSP00000468342;ENSP00000468018;ENSP00000465131;ENSP00000221665;ENSP00000468529;	84922		Homo_sapiens	SERTAD2	ENSG00000179833	Others	9792
	Homo_sapiens	ZNF177	ENSG00000188629	zf-C2H2	ENSP00000468531;ENSP00000341497;ENSP00000415070;	7730		Homo_sapiens	CITED4	ENSG00000179862	CITED	163732
	Homo_sapiens	ZKSCAN1	ENSG00000106261	zf-C2H2	ENSP00000443508;ENSP00000480305;ENSP00000409172;ENSP00000323148;	7586		Homo_sapiens	PUF60	ENSG00000179950	Others	22827
	Homo_sapiens	HOXA7	ENSG00000122592	Homeobox	ENSP00000242159;	3204		Homo_sapiens	MED14	ENSG00000180182	Mediator complex	9282
	Homo_sapiens	GATA5	ENSG00000130700	zf-GATA	ENSP00000252997;	140628		Homo_sapiens	HCLS1	ENSG00000180353	Others	3059
	Homo_sapiens	THAP3	ENSG00000041988	THAP	ENSP00000311537;ENSP00000473646;ENSP00000366854;ENSP00000464954;ENSP00000054650;	90326		Homo_sapiens	NRIP1	ENSG00000180530	Nuclear receptor coactivator	8204
	Homo_sapiens	TFEB	ENSG00000112561	bHLH	ENSP00000412551;ENSP00000351742;ENSP00000383998;ENSP00000384203;ENSP00000230323;ENSP00000410391;ENSP00000362124;ENSP00000377824;ENSP00000343948;	7942		Homo_sapiens	PCGF5	ENSG00000180628	PCGF	84333
	Homo_sapiens	SOX3	ENSG00000134595	HMG	ENSP00000359567;	6658		Homo_sapiens	EHMT1	ENSG00000181090	Histone lysine methyltransferase	79813
	Homo_sapiens	MYSM1	ENSG00000162601	MYB	ENSP00000418734;	114803		Homo_sapiens	NPM1	ENSG00000181163	Nucleoplasmin	4869
	Homo_sapiens	HEY2	ENSG00000135547	bHLH	ENSP00000357349;ENSP00000357348;	23493		Homo_sapiens	POLR2A	ENSG00000181222	POLR	-
	Homo_sapiens	ZNF84	ENSG00000198040	zf-C2H2	ENSP00000376133;ENSP00000331465;ENSP00000437949;ENSP00000445549;ENSP00000445820;	7637		Homo_sapiens	SETD2	ENSG00000181555	SET	29072
	Homo_sapiens	NCOA1	ENSG00000084676	bHLH	ENSP00000288599;ENSP00000385097;ENSP00000385216;ENSP00000320940;ENSP00000379197;	8648		Homo_sapiens	SIAH2	ENSG00000181788	Others	6478
	Homo_sapiens	SUB1	ENSG00000113387	PC4	ENSP00000265073;ENSP00000426850;ENSP00000422078;ENSP00000422806;ENSP00000427100;	10923		Homo_sapiens	CDY2A	ENSG00000182415	Chromodomain Y	9426
	Homo_sapiens	ZNF723	ENSG00000268696	zf-C2H2	ENSP00000494306;	646864		Homo_sapiens	TBPL2	ENSG00000182521	TATA-box	387332
	Homo_sapiens	SOX13	ENSG00000143842	HMG	ENSP00000356172;ENSP00000478239;	9580		Homo_sapiens	TRAK1	ENSG00000182606	Others	22906
	Homo_sapiens	ZBTB37	ENSG00000185278	ZBTB	ENSP00000415293;ENSP00000415293;ENSP00000356674;ENSP00000356674;ENSP00000356677;	84614		Homo_sapiens	EWSR1	ENSG00000182944	Others	2130
	Homo_sapiens	MSX1	ENSG00000163132	Homeobox	ENSP00000372170;	4487		Homo_sapiens	CNOT10	ENSG00000182973	CCR4-NOT	25904
	Homo_sapiens	ZNF564	ENSG00000249709	zf-C2H2	ENSP00000340004;	163050		Homo_sapiens	WBP2NL	ENSG00000183066	Others	164684
	Homo_sapiens	NKX2-1	ENSG00000136352	Homeobox	ENSP00000346879;ENSP00000428341;ENSP00000429519;ENSP00000429607;	7080		Homo_sapiens	RUVBL2	ENSG00000183207	Other_CRF	10856
	Homo_sapiens	ZNF292	ENSG00000188994	zf-C2H2	ENSP00000342847;ENSP00000358590;ENSP00000428857;	23036		Homo_sapiens	MAGEA2B	ENSG00000183305	MAGE	266740
	Homo_sapiens	ZNF749	ENSG00000186230	zf-C2H2	ENSP00000333980;	388567		Homo_sapiens	BCOR	ENSG00000183337	Other_Co-activator/repressors	54880
	Homo_sapiens	LHX4	ENSG00000121454	Homeobox	ENSP00000263726;	89884		Homo_sapiens	FHL3	ENSG00000183386	FHL	2275
	Homo_sapiens	HES2	ENSG00000069812	bHLH	ENSP00000367065;ENSP00000367068;ENSP00000465248;ENSP00000367067;ENSP00000465270;	54626		Homo_sapiens	GTF2H2C	ENSG00000183474	GTF	728340
	Homo_sapiens	HLF	ENSG00000108924	TF_bZIP	ENSP00000226067;ENSP00000402496;ENSP00000461455;ENSP00000460296;ENSP00000460572;	3131		Homo_sapiens	EP400	ENSG00000183495	Others	57634
	Homo_sapiens	IRF9	ENSG00000213928	IRF	ENSP00000453974;ENSP00000313529;ENSP00000453540;ENSP00000454095;ENSP00000380073;ENSP00000454078;	10379		Homo_sapiens	SETD3	ENSG00000183576	SET	84193
	Homo_sapiens	PPARG	ENSG00000132170	THR-like	ENSP00000495840;ENSP00000380210;ENSP00000494873;ENSP00000287820;ENSP00000380207;ENSP00000494934;ENSP00000380205;ENSP00000380195;ENSP00000380224;ENSP00000380221;ENSP00000380196;ENSP00000312472;	5468		Homo_sapiens	ALYREF	ENSG00000183684	Others	10189
	Homo_sapiens	SHOX2	ENSG00000168779	Homeobox	ENSP00000419362;ENSP00000398704;ENSP00000397099;ENSP00000374240;ENSP00000479329;	6474		Homo_sapiens	CBX6	ENSG00000183741	Chromobox	23466
	Homo_sapiens	ZNF277	ENSG00000198839	zf-C2H2	ENSP00000354501;ENSP00000402292;ENSP00000390359;	11179		Homo_sapiens	CHEK2	ENSG00000183765	Others	11200
	Homo_sapiens	ZNF878	ENSG00000257446	zf-C2H2	ENSP00000447931;	729747		Homo_sapiens	ZNF703	ENSG00000183779	Zinc finger	80139
	Homo_sapiens	ARID1B	ENSG00000049618	ARID	ENSP00000344546;ENSP00000412835;ENSP00000489636;ENSP00000490550;ENSP00000490948;ENSP00000490385;ENSP00000489729;ENSP00000313006;ENSP00000383596;ENSP00000490491;ENSP00000055163;	57492		Homo_sapiens	LIN9	ENSG00000183814	Others	286826
	Homo_sapiens	ZNF426	ENSG00000130818	zf-C2H2	ENSP00000468100;ENSP00000253115;ENSP00000439017;	79088		Homo_sapiens	TOB2	ENSG00000183864	Others	10766
	Homo_sapiens	DLX4	ENSG00000108813	Homeobox	ENSP00000240306;ENSP00000480366;ENSP00000410622;	1748		Homo_sapiens	UTY	ENSG00000183878	Other_CRF	7404
	Homo_sapiens	ZNF33B	ENSG00000196693	zf-C2H2	ENSP00000481265;ENSP00000352444;	7582		Homo_sapiens	KMT5A	ENSG00000183955	Lysine methyltransferase	387893
	Homo_sapiens	ZNF639	ENSG00000121864	zf-C2H2	ENSP00000419650;ENSP00000477626;ENSP00000418766;ENSP00000417740;ENSP00000325634;	51193		Homo_sapiens	TSPYL2	ENSG00000184205	Others	64061
	Homo_sapiens	BARHL2	ENSG00000143032	Homeobox	ENSP00000359474;	343472		Homo_sapiens	HIST1H1B	ENSG00000184357	Histone cluster 1 H1	3009
	Homo_sapiens	ZNF83	ENSG00000167766	zf-C2H2	ENSP00000472619;ENSP00000301096;ENSP00000440713;ENSP00000445993;ENSP00000439681;	55769		Homo_sapiens	MAML2	ENSG00000184384	MAML	84441
	Homo_sapiens	HAND2	ENSG00000164107	bHLH	ENSP00000352565;ENSP00000477638;ENSP00000427084;	9464		Homo_sapiens	SS18L1	ENSG00000184402	SS18	26039
	Homo_sapiens	ZBTB42	ENSG00000179627	ZBTB	ENSP00000450673;ENSP00000450673;ENSP00000409107;	100128927		Homo_sapiens	TOP1MT	ENSG00000184428	Other_CRF	116447
	Homo_sapiens	ARNTL2	ENSG00000029153	bHLH	ENSP00000379238;ENSP00000442438;ENSP00000266503;ENSP00000400185;ENSP00000438545;ENSP00000312247;ENSP00000445836;ENSP00000261178;	56938		Homo_sapiens	MED12	ENSG00000184634	Mediator complex	9968
	Homo_sapiens	ZNF320	ENSG00000182986	zf-C2H2	ENSP00000473091;ENSP00000468995;	162967		Homo_sapiens	TCEAL2	ENSG00000184905	TEF	140597
	Homo_sapiens	ZNF10	ENSG00000256223	zf-C2H2	ENSP00000248211;ENSP00000393814;ENSP00000384893;	7556		Homo_sapiens	SIVA1	ENSG00000184990	Others	10572
	Homo_sapiens	TUB	ENSG00000166402	Tub	ENSP00000299506;ENSP00000434400;ENSP00000305426;	7275		Homo_sapiens	BRF1	ENSG00000185024	GTF	2972
	Homo_sapiens	ZNF107	ENSG00000196247	zf-C2H2	ENSP00000343443;ENSP00000481898;ENSP00000400037;ENSP00000483720;ENSP00000378789;	51427		Homo_sapiens	NELFA	ENSG00000185049	GTF	7469
	Homo_sapiens	ZFP36L1	ENSG00000185650	zf-CCCH	ENSP00000388402;ENSP00000337386;ENSP00000450600;ENSP00000450784;	677		Homo_sapiens	SMYD3	ENSG00000185420	SMYD	64754
	Homo_sapiens	ZNF713	ENSG00000178665	zf-C2H2	ENSP00000487818;ENSP00000416662;	349075		Homo_sapiens	MUC1	ENSG00000185499	Others	4582
	Homo_sapiens	ARID2	ENSG00000189079	ARID	ENSP00000397307;ENSP00000335044;ENSP00000415650;	196528		Homo_sapiens	PCGF3	ENSG00000185619	PCGF	10336
	Homo_sapiens	ATF4	ENSG00000128272	TF_bZIP	ENSP00000336790;ENSP00000384587;ENSP00000379912;	468		Homo_sapiens	BRWD1	ENSG00000185658	Bromodomain	54014
	Homo_sapiens	KMT2C	ENSG00000055609	HMG	ENSP00000347325;ENSP00000262189;	58508		Homo_sapiens	PRAME	ENSG00000185686	Others	23532
	Homo_sapiens	ZNF783	ENSG00000204946	zf-C2H2	ENSP00000410890;	100289678		Homo_sapiens	MORF4L1	ENSG00000185787	Other_CRF	10933
	Homo_sapiens	HIVEP1	ENSG00000095951	zf-C2H2	ENSP00000486543;ENSP00000368698;ENSP00000445617;	3096		Homo_sapiens	NDUFA13	ENSG00000186010	Others	51079
	Homo_sapiens	MGA	ENSG00000174197	T-box	ENSP00000219905;ENSP00000457035;ENSP00000457151;ENSP00000442467;ENSP00000457474;ENSP00000455155;ENSP00000456141;	23269		Homo_sapiens	POLR3C	ENSG00000186141	POLR	10623
	Homo_sapiens	ZNF560	ENSG00000198028	zf-C2H2	ENSP00000301480;	147741		Homo_sapiens	WWOX	ENSG00000186153	WW	51741
	Homo_sapiens	MSX2	ENSG00000120149	Homeobox	ENSP00000239243;	4488		Homo_sapiens	BCL9L	ENSG00000186174	BCL	283149
	Homo_sapiens	ZNF174	ENSG00000103343	zf-C2H2	ENSP00000268655;ENSP00000460397;	7727		Homo_sapiens	MKL2	ENSG00000186260	Others	57496
	Homo_sapiens	TRPS1	ENSG00000104447	zf-GATA	ENSP00000428680;ENSP00000428910;ENSP00000220888;ENSP00000379065;ENSP00000428121;ENSP00000492037;	7227		Homo_sapiens	KDM4D	ENSG00000186280	Lysine demethylase	55693
	Homo_sapiens	ZNF616	ENSG00000204611	zf-C2H2	ENSP00000471000;	90317		Homo_sapiens	HEXIM1	ENSG00000186834	Others	10614
	Homo_sapiens	DNAJC2	ENSG00000105821	MYB	ENSP00000368565;ENSP00000249270;	27000		Homo_sapiens	EFCAB6	ENSG00000186976	Others	64800
	Homo_sapiens	ATF3	ENSG00000162772	TF_bZIP	ENSP00000355954;ENSP00000355948;ENSP00000480606;ENSP00000336908;ENSP00000432208;ENSP00000344352;ENSP00000355952;ENSP00000483576;ENSP00000355950;	467		Homo_sapiens	DCC	ENSG00000187323	Others	1630
	Homo_sapiens	HOXB3	ENSG00000120093	Homeobox	ENSP00000418035;ENSP00000417207;ENSP00000418729;ENSP00000308252;ENSP00000420595;ENSP00000418892;ENSP00000449977;ENSP00000419676;	3213		Homo_sapiens	TAF9B	ENSG00000187325	TATA-box	51616
	Homo_sapiens	ZNF101	ENSG00000181896	zf-C2H2	ENSP00000468049;ENSP00000400952;ENSP00000319716;ENSP00000466744;	94039		Homo_sapiens	SIRT7	ENSG00000187531	Sirtuin	51547
	Homo_sapiens	ZNF583	ENSG00000198440	zf-C2H2	ENSP00000291598;ENSP00000388502;	147949		Homo_sapiens	TCEA1	ENSG00000187735	TEF	6917
	Homo_sapiens	ZNF880	ENSG00000221923	zf-C2H2	ENSP00000406318;	400713		Homo_sapiens	SSX7	ENSG00000187754	SSX	280658
	Homo_sapiens	ELF4	ENSG00000102034	ETS	ENSP00000478297;ENSP00000338608;ENSP00000311280;	2000		Homo_sapiens	MCRS1	ENSG00000187778	Others	10445
	Homo_sapiens	ZHX2	ENSG00000178764	Homeobox	ENSP00000314709;	22882		Homo_sapiens	HIST1H1C	ENSG00000187837	Histone cluster 1 H1	3006
	Homo_sapiens	GSC	ENSG00000133937	Homeobox	ENSP00000238558;	145258		Homo_sapiens	FAM83G	ENSG00000188522	FAM	644815
	Homo_sapiens	ZNF71	ENSG00000197951	zf-C2H2	ENSP00000328245;	58491		Homo_sapiens	SKOR1	ENSG00000188779	SKI	390598
	Homo_sapiens	HBP1	ENSG00000105856	HMG	ENSP00000418738;ENSP00000420500;ENSP00000475809;ENSP00000222574;ENSP00000419143;	26959		Homo_sapiens	LRRK2	ENSG00000188906	Other_CRF	120892
	Homo_sapiens	HOXB8	ENSG00000120068	Homeobox	ENSP00000460659;ENSP00000460254;ENSP00000239144;	3218		Homo_sapiens	NOC2L	ENSG00000188976	Others	26155
	Homo_sapiens	ZNF302	ENSG00000089335	zf-C2H2	ENSP00000396379;ENSP00000405219;ENSP00000391067;ENSP00000486577;ENSP00000421028;ENSP00000481754;	55900		Homo_sapiens	NELFB	ENSG00000188986	GTF	25920
	Homo_sapiens	ZFP41	ENSG00000181638	zf-C2H2	ENSP00000327427;ENSP00000430465;	286128		Homo_sapiens	PNRC2	ENSG00000189266	Others	55629
	Homo_sapiens	TBX20	ENSG00000164532	T-box	ENSP00000386170;	57057		Homo_sapiens	FHIT	ENSG00000189283	Others	2272
	Homo_sapiens	NEUROG1	ENSG00000181965	bHLH	ENSP00000317580;	4762		Homo_sapiens	LIN54	ENSG00000189308	Others	132660
	Homo_sapiens	DUX4	ENSG00000260596	Homeobox	ENSP00000458065;ENSP00000455112;ENSP00000483555;ENSP00000456539;	100288687		Homo_sapiens	MPHOSPH8	ENSG00000196199	Others	54737
	Homo_sapiens	PKNOX2	ENSG00000165495	Homeobox	ENSP00000298282;	63876		Homo_sapiens	SUPT5H	ENSG00000196235	SUPT	6829
	Homo_sapiens	SMARCA1	ENSG00000102038	MYB	ENSP00000360162;ENSP00000360163;ENSP00000360164;	6594		Homo_sapiens	SUPT3H	ENSG00000196284	SUPT	8464
	Homo_sapiens	ZSCAN18	ENSG00000121413	zf-C2H2	ENSP00000412253;ENSP00000392653;ENSP00000470123;ENSP00000468934;ENSP00000240727;	65982		Homo_sapiens	NIF3L1	ENSG00000196290	Others	60491
	Homo_sapiens	ZNF334	ENSG00000198185	zf-C2H2	ENSP00000485779;ENSP00000402582;ENSP00000484362;ENSP00000255129;ENSP00000473194;	55713		Homo_sapiens	WDR5	ENSG00000196363	WD	11091
	Homo_sapiens	ZNF219	ENSG00000165804	zf-C2H2	ENSP00000450609;ENSP00000451969;ENSP00000451212;ENSP00000392401;ENSP00000450900;ENSP00000450803;ENSP00000354206;ENSP00000388558;ENSP00000451890;	51222		Homo_sapiens	TRRAP	ENSG00000196367	Others	8295
	Homo_sapiens	THRA	ENSG00000126351	THR-like	ENSP00000264637;ENSP00000463466;ENSP00000395641;ENSP00000377679;ENSP00000464123;ENSP00000443972;ENSP00000462955;	7067		Homo_sapiens	XRCC6	ENSG00000196419	Others	2547
	Homo_sapiens	ZIM2	ENSG00000269699	zf-C2H2	ENSP00000470326;ENSP00000486502;ENSP00000472306;ENSP00000468984;	23619		Homo_sapiens	TRAPPC2	ENSG00000196459	Others	6399
	Homo_sapiens	TCF24	ENSG00000261787	bHLH	ENSP00000455444;	100129654		Homo_sapiens	TCEAL3	ENSG00000196507	TEF	85012
	Homo_sapiens	ZNF181	ENSG00000197841	zf-C2H2	ENSP00000420727;ENSP00000419435;ENSP00000376065;	339318		Homo_sapiens	NACA	ENSG00000196531	Others	4666
	Homo_sapiens	ALX4	ENSG00000052850	Homeobox	ENSP00000332744;	60529		Homo_sapiens	MYO6	ENSG00000196586	Others	4646
	Homo_sapiens	HDX	ENSG00000165259	Homeobox	ENSP00000297977;ENSP00000423670;ENSP00000362272;	139324		Homo_sapiens	MKL1	ENSG00000196588	Others	57591
	Homo_sapiens	ZNF530	ENSG00000183647	zf-C2H2	ENSP00000332861;ENSP00000472564;	348327		Homo_sapiens	HDAC2	ENSG00000196591	Histone deacetylase	3066
	Homo_sapiens	GMEB2	ENSG00000101216	SAND	ENSP00000359094;ENSP00000359086;ENSP00000266068;	26205		Homo_sapiens	TLE1	ENSG00000196781	Transducin	7088
	Homo_sapiens	SMAD9	ENSG00000120693	MH1	ENSP00000382216;ENSP00000239885;ENSP00000369154;	4093		Homo_sapiens	MAML3	ENSG00000196782	MAML	55534
	Homo_sapiens	HOXC11	ENSG00000123388	Homeobox	ENSP00000446680;	3227		Homo_sapiens	STRN3	ENSG00000196792	Others	29966
	Homo_sapiens	ZNF502	ENSG00000196653	zf-C2H2	ENSP00000296091;ENSP00000406469;ENSP00000397390;	91392		Homo_sapiens	FLNA	ENSG00000196924	Others	2316
	Homo_sapiens	ZNF114	ENSG00000178150	zf-C2H2	ENSP00000469998;ENSP00000471727;ENSP00000318898;	163071		Homo_sapiens	ANXA4	ENSG00000196975	Others	307
	Homo_sapiens	TBX4	ENSG00000121075	T-box	ENSP00000495714;ENSP00000377435;ENSP00000240335;ENSP00000495986;ENSP00000467588;	9496		Homo_sapiens	SRC	ENSG00000197122	Others	6714
	Homo_sapiens	E2F6	ENSG00000169016	E2F	ENSP00000446315;ENSP00000370936;ENSP00000302159;ENSP00000438864;	1876		Homo_sapiens	SND1	ENSG00000197157	Others	27044
	Homo_sapiens	FOXD4L4	ENSG00000184659	Fork_head	ENSP00000366630;	349334		Homo_sapiens	C1D	ENSG00000197223	Other_Co-activator/repressors	10438
	Homo_sapiens	ZNF233	ENSG00000159915	zf-C2H2	ENSP00000375820;	353355		Homo_sapiens	BLM	ENSG00000197299	Others	641
	Homo_sapiens	ZNF230	ENSG00000159882	zf-C2H2	ENSP00000409318;	7773		Homo_sapiens	TRIM33	ENSG00000197323	Tripartite motif	51592
	Homo_sapiens	ZNF594	ENSG00000180626	zf-C2H2	ENSP00000382513;ENSP00000461032;	84622		Homo_sapiens	PELI1	ENSG00000197329	Others	57162
	Homo_sapiens	TULP1	ENSG00000112041	Tub	ENSP00000477534;ENSP00000229771;ENSP00000319414;	7287		Homo_sapiens	ELANE	ENSG00000197561	Others	1991
	Homo_sapiens	HOXB9	ENSG00000170689	Homeobox	ENSP00000309439;	3219		Homo_sapiens	TOPORS	ENSG00000197579	Others	10210
	Homo_sapiens	SSRP1	ENSG00000149136	HMG	ENSP00000489564;ENSP00000278412;	6749		Homo_sapiens	PHF2	ENSG00000197724	PHF	5253
	Homo_sapiens	DLX3	ENSG00000064195	Homeobox	ENSP00000449976;ENSP00000389870;	1747		Homo_sapiens	TAF13	ENSG00000197780	TATA-box	6884
	Homo_sapiens	ZBTB1	ENSG00000126804	ZBTB	ENSP00000451000;ENSP00000451000;ENSP00000450689;ENSP00000451584;	22890		Homo_sapiens	WWP2	ENSG00000198373	WW	11060
	Homo_sapiens	AHR	ENSG00000106546	bHLH	ENSP00000436466;ENSP00000495987;ENSP00000242057;	196		Homo_sapiens	CTNND1	ENSG00000198561	Casein	1500
	Homo_sapiens	ZNF660	ENSG00000144792	zf-C2H2	ENSP00000324605;	285349		Homo_sapiens	DDX39B	ENSG00000198563	RNA helicase	7919
	Homo_sapiens	CSRNP2	ENSG00000110925	CSRNP_N	ENSP00000228515;ENSP00000447657;ENSP00000447983;ENSP00000447065;	81566		Homo_sapiens	BAZ1A	ENSG00000198604	Bromodomain	11177
	Homo_sapiens	HIVEP3	ENSG00000127124	zf-C2H2	ENSP00000361665;ENSP00000361664;ENSP00000494598;	59269		Homo_sapiens	MDM4	ENSG00000198625	Others	4194
	Homo_sapiens	FOXJ3	ENSG00000198815	Fork_head	ENSP00000393408;ENSP00000439044;ENSP00000354449;ENSP00000403060;ENSP00000361653;ENSP00000361654;ENSP00000354620;	22887		Homo_sapiens	NCOA6	ENSG00000198646	Nuclear receptor coactivator	23054
	Homo_sapiens	PRDM8	ENSG00000152784	zf-C2H2	ENSP00000406998;ENSP00000423985;ENSP00000339764;	56978		Homo_sapiens	C6orf89	ENSG00000198663	Other_CRF	221477
	Homo_sapiens	RORC	ENSG00000143365	THR-like	ENSP00000327025;ENSP00000349164;	6097		Homo_sapiens	MAGEA1	ENSG00000198681	MAGE	4100
	Homo_sapiens	CEBPG	ENSG00000153879	TF_bZIP	ENSP00000284000;ENSP00000466022;	1054		Homo_sapiens	CEP290	ENSG00000198707	Others	80184
	Homo_sapiens	BACH1	ENSG00000156273	TF_bZIP	ENSP00000416569;ENSP00000286800;ENSP00000400576;ENSP00000470673;ENSP00000408605;ENSP00000392202;ENSP00000382805;	100379661		Homo_sapiens	LDB1	ENSG00000198728	LIM	8861
	Homo_sapiens	ZNF705B	ENSG00000215356	zf-C2H2	ENSP00000382987;	100132396		Homo_sapiens	CTR9	ENSG00000198730	Others	9646
	Homo_sapiens	ZNF319	ENSG00000166188	zf-C2H2	ENSP00000299237;	57567		Homo_sapiens	SMURF1	ENSG00000198742	Others	57154
	Homo_sapiens	FOXR1	ENSG00000176302	Fork_head	ENSP00000314806;	283150		Homo_sapiens	CNOT7	ENSG00000198791	CCR4-NOT	29883
	Homo_sapiens	ZNF41	ENSG00000147124	zf-C2H2	ENSP00000315173;ENSP00000366265;	7592		Homo_sapiens	MTOR	ENSG00000198793	Others	2475
	Homo_sapiens	YBX1	ENSG00000065978	CSD	ENSP00000361626;ENSP00000405937;ENSP00000389639;	4904		Homo_sapiens	SFMBT2	ENSG00000198879	Others	57713
	Homo_sapiens	SATB2	ENSG00000119042	CUT	ENSP00000388764;ENSP00000401112;ENSP00000388581;ENSP00000483287;ENSP00000260926;ENSP00000405420;	23314		Homo_sapiens	PRMT6	ENSG00000198890	Arginine methyltransferase	55170
	Homo_sapiens	ZSCAN1	ENSG00000152467	zf-C2H2	ENSP00000282326;	284312		Homo_sapiens	TOP1	ENSG00000198900	Other_CRF	7150
	Homo_sapiens	ZNF571	ENSG00000180479	zf-C2H2	ENSP00000351594;ENSP00000392638;ENSP00000467572;ENSP00000333660;	51276		Homo_sapiens	TCEAL5	ENSG00000204065	TEF	340543
	Homo_sapiens	NKX2-8	ENSG00000136327	Homeobox	ENSP00000258829;	26257		Homo_sapiens	DAXX	ENSG00000204209	Other_CRF	1616
	Homo_sapiens	ZNF3	ENSG00000166526	zf-C2H2	ENSP00000299667;ENSP00000415358;ENSP00000306372;	7551		Homo_sapiens	RING1	ENSG00000204227	Ring finger protein	6015
	Homo_sapiens	TEAD2	ENSG00000074219	TEA	ENSP00000366419;ENSP00000469672;ENSP00000469640;ENSP00000472109;ENSP00000310701;	8463		Homo_sapiens	BRD2	ENSG00000204256	Bromodomain	6046
	Homo_sapiens	NR5A1	ENSG00000136931	SF-like	ENSP00000483309;ENSP00000362690;ENSP00000393245;ENSP00000362689;	2516		Homo_sapiens	NOTCH4	ENSG00000204301	Notch	4855
	Homo_sapiens	ZNF485	ENSG00000198298	zf-C2H2	ENSP00000363558;ENSP00000354694;	220992		Homo_sapiens	NELFE	ENSG00000204356	GTF	7936
	Homo_sapiens	NR2F2	ENSG00000185551	RXR-like	ENSP00000377721;ENSP00000377726;ENSP00000457112;ENSP00000389853;ENSP00000401674;	7026		Homo_sapiens	EHMT2	ENSG00000204371	Histone lysine methyltransferase	10919
	Homo_sapiens	ZNF491	ENSG00000177599	zf-C2H2	ENSP00000313443;ENSP00000392176;	126069		Homo_sapiens	HSPA1B	ENSG00000204388	Heat shock protein	3304
	Homo_sapiens	SP6	ENSG00000189120	zf-C2H2	ENSP00000340799;ENSP00000438209;	80320		Homo_sapiens	HSPA1A	ENSG00000204389	Heat shock protein	3303
	Homo_sapiens	ZNF439	ENSG00000171291	zf-C2H2	ENSP00000395632;ENSP00000305077;	90594		Homo_sapiens	TRIM27	ENSG00000204713	Tripartite motif	5987
	Homo_sapiens	KLF14	ENSG00000266265	zf-C2H2	ENSP00000463287;	136259		Homo_sapiens	DPF3	ENSG00000205683	DPF	8110
	Homo_sapiens	IKZF1	ENSG00000185811	zf-C2H2	ENSP00000413025;ENSP00000396554;ENSP00000342750;ENSP00000331614;ENSP00000483016;ENSP00000352123;ENSP00000496453;ENSP00000494055;ENSP00000478368;ENSP00000349928;	10320		Homo_sapiens	VGLL3	ENSG00000206538	Vestigial like	389136
	Homo_sapiens	UBP1	ENSG00000153560	CP2	ENSP00000395558;ENSP00000283629;ENSP00000401614;ENSP00000283628;	7342		Homo_sapiens	NUP62	ENSG00000213024	Others	23636
	Homo_sapiens	DUXB	ENSG00000282757	Homeobox	ENSP00000491301;	100033411		Homo_sapiens	SUPT4H1	ENSG00000213246	SUPT	6827
	Homo_sapiens	FOXA3	ENSG00000170608	Fork_head	ENSP00000304004;	3171		Homo_sapiens	CHUK	ENSG00000213341	Others	1147
	Homo_sapiens	ZBTB26	ENSG00000171448	ZBTB	ENSP00000362760;ENSP00000362760;ENSP00000362758;	57684		Homo_sapiens	SRA1	ENSG00000213523	Others	10011
	Homo_sapiens	ZNF215	ENSG00000149054	zf-C2H2	ENSP00000393202;ENSP00000278319;	7762		Homo_sapiens	LBH	ENSG00000213626	Others	81606
	Homo_sapiens	ZNF284	ENSG00000186026	zf-C2H2	ENSP00000411032;	342909		Homo_sapiens	GTF2H4	ENSG00000213780	GTF	2968
	Homo_sapiens	ZNF667	ENSG00000198046	zf-C2H2	ENSP00000439402;ENSP00000292069;ENSP00000486473;	63934		Homo_sapiens	MYCBP	ENSG00000214114	Others	26292
	Homo_sapiens	ZKSCAN2	ENSG00000155592	zf-C2H2	ENSP00000331626;	342357		Homo_sapiens	SKOR2	ENSG00000215474	SKI	652991
	Homo_sapiens	THAP9	ENSG00000168152	THAP	ENSP00000305533;ENSP00000426750;ENSP00000425966;ENSP00000425503;	79725		Homo_sapiens	TRIM16	ENSG00000221926	Tripartite motif	10626
	Homo_sapiens	TCF21	ENSG00000118526	bHLH	ENSP00000237316;ENSP00000356857;	6943		Homo_sapiens	HSBP1L1	ENSG00000226742	Heat shock protein	440498
	Homo_sapiens	ZNF197	ENSG00000186448	zf-C2H2	ENSP00000345809;ENSP00000379370;	10168		Homo_sapiens	NFE4	ENSG00000230257	Nuclear coactivator	58160
	Homo_sapiens	ZNF549	ENSG00000121406	zf-C2H2	ENSP00000365407;ENSP00000240719;	256051		Homo_sapiens	MBD3L2	ENSG00000230522	MBD	125997
	Homo_sapiens	PROX1	ENSG00000117707	HPD	ENSP00000420283;ENSP00000261454;ENSP00000355925;ENSP00000400694;	5629		Homo_sapiens	SETSIP	ENSG00000230667	SET	646817
	Homo_sapiens	TCFL5	ENSG00000101190	bHLH	ENSP00000217162;ENSP00000334294;	10732		Homo_sapiens	HSBP1	ENSG00000230989	Heat shock protein	3281
	Homo_sapiens	FOSL2	ENSG00000075426	TF_bZIP	ENSP00000264716;ENSP00000368939;ENSP00000396497;	2355		Homo_sapiens	MCIDAS	ENSG00000234602	Others	345643
	Homo_sapiens	E2F3	ENSG00000112242	E2F	ENSP00000443418;ENSP00000262904;ENSP00000483249;	1871		Homo_sapiens	KDM4E	ENSG00000235268	Lysine demethylase	390245
	Homo_sapiens	BAZ2A	ENSG00000076108	MBD	ENSP00000368754;ENSP00000447941;ENSP00000446880;ENSP00000449473;	11176		Homo_sapiens	RBM14	ENSG00000239306	RNA binding protein	10432
	Homo_sapiens	HMGB3	ENSG00000029993	HMG	ENSP00000410354;ENSP00000359393;ENSP00000405601;ENSP00000417027;ENSP00000442758;	3149		Homo_sapiens	SSX2	ENSG00000241476	SSX	6757
	Homo_sapiens	ZNF599	ENSG00000153896	zf-C2H2	ENSP00000333802;	148103		Homo_sapiens	TCP10L	ENSG00000242220	Others	140290
	Homo_sapiens	ZNF492	ENSG00000229676	zf-C2H2	ENSP00000413660;	57615		Homo_sapiens	GTF2A1L	ENSG00000242441	GTF	11036
	Homo_sapiens	ZNF232	ENSG00000167840	zf-C2H2	ENSP00000250076;ENSP00000461305;	7775		Homo_sapiens	N4BP2L2	ENSG00000244754	Others	10443
	Homo_sapiens	MIER3	ENSG00000155545	MYB	ENSP00000386584;ENSP00000370596;ENSP00000370611;ENSP00000370624;	166968		Homo_sapiens	NACA2	ENSG00000253506	Others	342538
	Homo_sapiens	GLI1	ENSG00000111087	zf-C2H2	ENSP00000436671;ENSP00000441006;ENSP00000437607;ENSP00000434408;ENSP00000228682;	2735		Homo_sapiens	EID3	ENSG00000255150	EID	493861
	Homo_sapiens	ZBTB24	ENSG00000112365	ZBTB	ENSP00000230122;ENSP00000230122;	9841		Homo_sapiens	EID1	ENSG00000255302	EID	23741
	Homo_sapiens	ZNF532	ENSG00000074657	zf-C2H2	ENSP00000468532;ENSP00000465709;ENSP00000466007;ENSP00000338217;ENSP00000468238;ENSP00000464894;	55205		Homo_sapiens	RBM15B	ENSG00000259956	RNA binding protein	29890
	Homo_sapiens	ZNF644	ENSG00000122482	zf-C2H2	ENSP00000482748;	84146		Homo_sapiens	PMF1-BGLAP	ENSG00000260238	Others	100527963
	Homo_sapiens	HOXD3	ENSG00000128652	Homeobox	ENSP00000386498;ENSP00000249440;	3232		Homo_sapiens	TXNIP	ENSG00000265972	Others	10628
	Homo_sapiens	UBTF	ENSG00000108312	HMG	ENSP00000345297;ENSP00000437180;ENSP00000432925;ENSP00000390669;ENSP00000431295;ENSP00000435708;ENSP00000431539;ENSP00000377231;ENSP00000302640;ENSP00000433046;	7343		Homo_sapiens	BAHCC1	ENSG00000266074	Others	57597
	Homo_sapiens	ZNF410	ENSG00000119725	zf-C2H2	ENSP00000334170;ENSP00000451763;ENSP00000490985;ENSP00000483073;ENSP00000407130;ENSP00000323293;ENSP00000442228;ENSP00000451620;ENSP00000451748;	57862		Homo_sapiens	NCOA4	ENSG00000266412	Nuclear receptor coactivator	8031
	Homo_sapiens	SP140	ENSG00000079263	SAND	ENSP00000393618;ENSP00000398210;ENSP00000342096;ENSP00000375899;	11262		Homo_sapiens	SSX4	ENSG00000268009	SSX	6759
	Homo_sapiens	ZNF92	ENSG00000146757	zf-C2H2	ENSP00000400495;ENSP00000396126;ENSP00000350113;ENSP00000332595;	168374		Homo_sapiens	MAGEA2	ENSG00000268606	MAGE	4101
	Homo_sapiens	HINFP	ENSG00000172273	zf-C2H2	ENSP00000318085;ENSP00000436815;	25988		Homo_sapiens	IKBKG	ENSG00000269335	Others	8517
	Homo_sapiens	LHX8	ENSG00000162624	Homeobox	ENSP00000294638;ENSP00000348597;	431707		Homo_sapiens	SSX4B	ENSG00000269791	SSX	548313
	Homo_sapiens	AC025287.4	ENSG00000284484	Homeobox	ENSP00000491197;	-		Homo_sapiens	EGLN2	ENSG00000269858	Others	112398
	Homo_sapiens	ZNF20	ENSG00000132010	zf-C2H2	ENSP00000335437;	7568		Homo_sapiens	TAF15	ENSG00000270647	TATA-box	8148
	Homo_sapiens	ZNF418	ENSG00000196724	zf-C2H2	ENSP00000379451;ENSP00000407039;ENSP00000468968;ENSP00000483763;ENSP00000471652;	147686		Homo_sapiens	GTF2H5	ENSG00000272047	GTF	404672
	Homo_sapiens	ZBTB14	ENSG00000198081	ZBTB	ENSP00000349503;ENSP00000349503;ENSP00000478971;ENSP00000484129;ENSP00000383009;ENSP00000463555;	7541		Homo_sapiens	KMT2B	ENSG00000272333	Lysine methyltransferase	9757
	Homo_sapiens	MLXIP	ENSG00000175727	bHLH	ENSP00000445891;ENSP00000440769;ENSP00000312834;ENSP00000444507;	22877		Homo_sapiens	TAF9	ENSG00000273841	TATA-box	6880
	Homo_sapiens	CREB3L4	ENSG00000143578	TF_bZIP	ENSP00000357592;ENSP00000357589;ENSP00000391847;ENSP00000271889;ENSP00000357596;	148327		Homo_sapiens	MLLT6	ENSG00000275023	Others	4302
	Homo_sapiens	SCX	ENSG00000260428	bHLH	ENSP00000476384;	642658		Homo_sapiens	AATF	ENSG00000275700	Others	26574
	Homo_sapiens	NANOGP8	ENSG00000255192	Homeobox	ENSP00000487045;ENSP00000487073;	388112		Homo_sapiens	PCGF2	ENSG00000277258	PCGF	7703
	Homo_sapiens	ZNF548	ENSG00000188785	zf-C2H2	ENSP00000379482;ENSP00000337555;	147694		Homo_sapiens	PAGR1	ENSG00000280789	Others	79447
	Homo_sapiens	L3MBTL4	ENSG00000154655	zf-C2HC	ENSP00000318543;ENSP00000382976;ENSP00000382975;	91133
	Homo_sapiens	ZNF655	ENSG00000197343	zf-C2H2	ENSP00000252713;ENSP00000377718;ENSP00000419135;ENSP00000393876;	79027
	Homo_sapiens	AC118549	ENSG00000036549	MYB	ENSP00000359837;ENSP00000359834;	26009
	Homo_sapiens	TBX10	ENSG00000167800	T-box	ENSP00000335191;	347853
	Homo_sapiens	ZNF587	ENSG00000198466	zf-C2H2	ENSP00000345479;ENSP00000393865;ENSP00000406999;	84914
	Homo_sapiens	AC012531.3	ENSG00000273049	Homeobox	ENSP00000476742;	-
	Homo_sapiens	ELF1	ENSG00000120690	ETS	ENSP00000489586;ENSP00000486912;ENSP00000239882;	1997
	Homo_sapiens	AC073612.1	ENSG00000258064	THAP	ENSP00000454911;	-
	Homo_sapiens	LIN28A	ENSG00000131914	CSD	ENSP00000254231;ENSP00000363314;	79727
	Homo_sapiens	HMGXB4	ENSG00000100281	HMG	ENSP00000216106;	10042
	Homo_sapiens	ZNF396	ENSG00000186496	zf-C2H2	ENSP00000466500;ENSP00000302310;	252884
	Homo_sapiens	NR2E1	ENSG00000112333	RXR-like	ENSP00000357982;ENSP00000357979;	7101
	Homo_sapiens	ZNF823	ENSG00000197933	zf-C2H2	ENSP00000340683;ENSP00000466840;ENSP00000410654;	55552
	Homo_sapiens	STAT4	ENSG00000138378	STAT	ENSP00000376134;ENSP00000351255;	6775
	Homo_sapiens	ZNF626	ENSG00000188171	zf-C2H2	ENSP00000484232;ENSP00000469566;ENSP00000469958;	199777
	Homo_sapiens	AC105001.2	ENSG00000258724	HMG	ENSP00000451145;	-
	Homo_sapiens	TEF	ENSG00000167074	TF_bZIP	ENSP00000266304;ENSP00000385256;	7008
	Homo_sapiens	PPARA	ENSG00000186951	THR-like	ENSP00000385523;ENSP00000414752;ENSP00000262735;ENSP00000385246;	5465
	Homo_sapiens	ZNF8	ENSG00000278129	zf-C2H2	ENSP00000477716;	7554
	Homo_sapiens	ZNF501	ENSG00000186446	zf-C2H2	ENSP00000379363;ENSP00000482632;	115560
	Homo_sapiens	ZNF454	ENSG00000178187	zf-C2H2	ENSP00000326249;ENSP00000430354;	285676
	Homo_sapiens	PRDM2	ENSG00000116731	zf-C2H2	ENSP00000312352;ENSP00000411103;ENSP00000235372;ENSP00000341621;	7799
	Homo_sapiens	ETS1	ENSG00000134954	ETS	ENSP00000441430;ENSP00000433500;ENSP00000376436;ENSP00000324578;	2113
	Homo_sapiens	PRDM6	ENSG00000061455	zf-C2H2	ENSP00000384725;	93166
	Homo_sapiens	ZBED3	ENSG00000132846	zf-BED	ENSP00000427487;ENSP00000255198;	84327
	Homo_sapiens	ZNF354C	ENSG00000177932	zf-C2H2	ENSP00000324064;	30832
	Homo_sapiens	ESX1	ENSG00000123576	Homeobox	ENSP00000361669;	80712
	Homo_sapiens	HOXB6	ENSG00000108511	Homeobox	ENSP00000420009;ENSP00000225648;	3216
	Homo_sapiens	NFKB1	ENSG00000109320	RHD	ENSP00000226574;ENSP00000423877;ENSP00000424815;ENSP00000469340;ENSP00000424790;ENSP00000426147;ENSP00000420904;ENSP00000378297;	4790
	Homo_sapiens	TULP3	ENSG00000078246	Tub	ENSP00000380321;ENSP00000442631;ENSP00000440364;ENSP00000410051;ENSP00000441319;	7289
	Homo_sapiens	RARG	ENSG00000172819	THR-like	ENSP00000343698;ENSP00000388510;ENSP00000444335;ENSP00000377947;	5916
	Homo_sapiens	ZNF705G	ENSG00000215372	zf-C2H2	ENSP00000383020;	100131980
	Homo_sapiens	OLIG3	ENSG00000177468	bHLH	ENSP00000356708;	167826
	Homo_sapiens	ZNF821	ENSG00000102984	zf-C2H2	ENSP00000458112;	55565
	Homo_sapiens	HNF4A	ENSG00000101076	RXR-like	ENSP00000315180;ENSP00000396216;ENSP00000476609;ENSP00000476310;ENSP00000410911;ENSP00000481331;ENSP00000312987;ENSP00000412111;	3172
	Homo_sapiens	TCF7	ENSG00000081059	HMG	ENSP00000378472;ENSP00000429547;ENSP00000429935;ENSP00000367822;ENSP00000378469;ENSP00000340347;ENSP00000429178;ENSP00000427968;ENSP00000430179;	6932
	Homo_sapiens	SMAD4	ENSG00000141646	MH1	ENSP00000381452;ENSP00000341551;ENSP00000466941;ENSP00000468611;ENSP00000466934;ENSP00000465874;ENSP00000464772;ENSP00000464901;ENSP00000465878;	4089
	Homo_sapiens	DMRTC2	ENSG00000142025	DM	ENSP00000470553;ENSP00000269945;ENSP00000469525;ENSP00000472488;ENSP00000472159;ENSP00000472215;	63946
	Homo_sapiens	ZBED5	ENSG00000236287	zf-BED	ENSP00000398106;ENSP00000415939;	58486
	Homo_sapiens	NEUROG3	ENSG00000122859	bHLH	ENSP00000242462;	50674
	Homo_sapiens	ESR2	ENSG00000140009	ESR-like	ENSP00000450488;ENSP00000451582;ENSP00000335551;ENSP00000267525;ENSP00000343925;ENSP00000351412;ENSP00000345616;ENSP00000450699;ENSP00000452426;ENSP00000452485;	2100
	Homo_sapiens	ZNF683	ENSG00000176083	zf-C2H2	ENSP00000388792;ENSP00000384782;ENSP00000344095;	257101
	Homo_sapiens	ZEB1	ENSG00000148516	zf-C2H2	ENSP00000452787;ENSP00000452787;ENSP00000415961;ENSP00000453559;ENSP00000319248;ENSP00000319248;ENSP00000453674;ENSP00000444891;ENSP00000444891;ENSP00000453970;ENSP00000354487;ENSP00000354487;ENSP00000391612;	6935
	Homo_sapiens	NPAS3	ENSG00000151322	bHLH	ENSP00000319610;ENSP00000448373;ENSP00000450392;ENSP00000348460;ENSP00000448916;ENSP00000350446;	64067
	Homo_sapiens	ZNF785	ENSG00000197162	zf-C2H2	ENSP00000420340;ENSP00000456097;ENSP00000378642;	146540
	Homo_sapiens	HOXA4	ENSG00000197576	Homeobox	ENSP00000448015;ENSP00000479166;ENSP00000353151;ENSP00000408845;	3201
	Homo_sapiens	ZNF831	ENSG00000124203	zf-C2H2	ENSP00000360069;ENSP00000490240;	128611
	Homo_sapiens	HOXB5	ENSG00000120075	Homeobox	ENSP00000239151;	3215
	Homo_sapiens	HMGXB3	ENSG00000113716	HMG	ENSP00000422231;ENSP00000421917;ENSP00000479027;	22993
	Homo_sapiens	ZNF227	ENSG00000131115	zf-C2H2	ENSP00000375823;ENSP00000321049;ENSP00000482749;ENSP00000467577;	7770
	Homo_sapiens	ZNF446	ENSG00000083838	zf-C2H2	ENSP00000472219;ENSP00000478778;ENSP00000484676;ENSP00000472802;	55663
	Homo_sapiens	PAXBP1	ENSG00000159086	GCFC	ENSP00000290178;ENSP00000328992;	94104
	Homo_sapiens	HSFX2	ENSG00000268738	HSF	ENSP00000469223;	100130086
	Homo_sapiens	ARID4B	ENSG00000054267	ARID	ENSP00000391497;ENSP00000264183;ENSP00000394663;ENSP00000264184;ENSP00000355562;	51742
	Homo_sapiens	ZNF157	ENSG00000147117	zf-C2H2	ENSP00000366273;	7712
	Homo_sapiens	MXD4	ENSG00000123933	bHLH	ENSP00000337889;	10608
	Homo_sapiens	LRRFIP1	ENSG00000124831	LRRFIP	ENSP00000375857;ENSP00000310109;ENSP00000289175;ENSP00000244815;ENSP00000409431;	9208
	Homo_sapiens	ZFP30	ENSG00000120784	zf-C2H2	ENSP00000343581;ENSP00000422930;	22835
	Homo_sapiens	ELF3	ENSG00000163435	ETS	ENSP00000356253;ENSP00000356252;ENSP00000352673;	1999
	Homo_sapiens	INSM2	ENSG00000168348	zf-C2H2	ENSP00000306523;	84684
	Homo_sapiens	HMGA1	ENSG00000137309	HMGA	ENSP00000385693;ENSP00000363230;ENSP00000308227;ENSP00000288245;ENSP00000399888;	3159
	Homo_sapiens	MITF	ENSG00000187098	bHLH	ENSP00000418845;ENSP00000295600;ENSP00000494105;ENSP00000377880;ENSP00000435909;ENSP00000324443;ENSP00000391803;ENSP00000327867;ENSP00000398639;ENSP00000324246;	4286
	Homo_sapiens	MXI1	ENSG00000119950	bHLH	ENSP00000358625;ENSP00000331152;ENSP00000239007;ENSP00000376842;ENSP00000407711;ENSP00000354606;ENSP00000398981;	4601
	Homo_sapiens	NR4A1	ENSG00000123358	NGFIB-like	ENSP00000353427;ENSP00000440864;ENSP00000243050;ENSP00000378301;ENSP00000457070;ENSP00000449587;ENSP00000378302;ENSP00000449539;	3164
	Homo_sapiens	ZNF585B	ENSG00000245680	zf-C2H2	ENSP00000436774;ENSP00000433773;	92285
	Homo_sapiens	TBX21	ENSG00000073861	T-box	ENSP00000177694;	30009
	Homo_sapiens	TFAP2C	ENSG00000087510	AP-2	ENSP00000201031;	7022
	Homo_sapiens	HMG20A	ENSG00000140382	HMG	ENSP00000452864;ENSP00000371133;ENSP00000453727;ENSP00000454136;ENSP00000336856;	10363
	Homo_sapiens	ZNF770	ENSG00000198146	zf-C2H2	ENSP00000453474;ENSP00000348673;	54989
	Homo_sapiens	KLF6	ENSG00000067082	zf-C2H2	ENSP00000419923;	1316
	Homo_sapiens	GLI2	ENSG00000074047	zf-C2H2	ENSP00000354586;ENSP00000390436;	2736
	Homo_sapiens	SIX4	ENSG00000100625	Homeobox	ENSP00000450761;ENSP00000216513;	51804
	Homo_sapiens	ZNF813	ENSG00000198346	zf-C2H2	ENSP00000379684;	126017
	Homo_sapiens	ZNF7	ENSG00000147789	zf-C2H2	ENSP00000432724;ENSP00000393260;ENSP00000439424;	7553
	Homo_sapiens	FOXK2	ENSG00000141568	Fork_head	ENSP00000335677;ENSP00000436108;ENSP00000433167;ENSP00000432663;	3607
	Homo_sapiens	ZNF577	ENSG00000161551	zf-C2H2	ENSP00000491349;ENSP00000491936;ENSP00000301399;ENSP00000389652;	84765
	Homo_sapiens	RHOXF2B	ENSG00000203989	Homeobox	ENSP00000360455;	727940
	Homo_sapiens	ZNF623	ENSG00000183309	zf-C2H2	ENSP00000435232;ENSP00000411139;ENSP00000445979;	9831
	Homo_sapiens	USF3	ENSG00000176542	bHLH	ENSP00000420721;ENSP00000420752;ENSP00000320794;	205717
	Homo_sapiens	SOX12	ENSG00000177732	HMG	ENSP00000347646;	6666
	Homo_sapiens	HSF4	ENSG00000102878	HSF	ENSP00000427832;ENSP00000463706;ENSP00000430299;ENSP00000430631;ENSP00000403219;ENSP00000428161;ENSP00000428978;ENSP00000430947;	3299
	Homo_sapiens	ZNF705E	ENSG00000214534	zf-C2H2	ENSP00000492790;	100131539
	Homo_sapiens	GCM2	ENSG00000124827	GCM	ENSP00000368805;	9247
	Homo_sapiens	E2F4	ENSG00000205250	E2F	ENSP00000458082;ENSP00000368686;ENSP00000454477;ENSP00000457239;	1874
	Homo_sapiens	FOXP1	ENSG00000114861	Fork_head	ENSP00000482847;ENSP00000333560;ENSP00000484803;ENSP00000419393;ENSP00000417857;ENSP00000418524;ENSP00000418883;ENSP00000318902;ENSP00000418102;ENSP00000418225;ENSP00000420736;	27086
	Homo_sapiens	FOXF1	ENSG00000103241	Fork_head	ENSP00000262426;	2294
	Homo_sapiens	DMRT1	ENSG00000137090	DM	ENSP00000371711;	1761
	Homo_sapiens	ZNF518B	ENSG00000178163	zf-C2H2	ENSP00000317614;	85460
	Homo_sapiens	ZNF436	ENSG00000125945	zf-C2H2	ENSP00000313582;ENSP00000363736;	80818
	Homo_sapiens	NHLH1	ENSG00000171786	bHLH	ENSP00000302189;	4807
	Homo_sapiens	ZBTB33	ENSG00000177485	ZBTB	ENSP00000450969;ENSP00000450969;ENSP00000314153;ENSP00000314153;	10009
	Homo_sapiens	SP8	ENSG00000164651	zf-C2H2	ENSP00000408792;ENSP00000483588;ENSP00000354482;	221833
	Homo_sapiens	NR1D2	ENSG00000174738	THR-like	ENSP00000373283;ENSP00000310006;	9975
	Homo_sapiens	FLI1	ENSG00000151702	ETS	ENSP00000281428;ENSP00000432950;ENSP00000433488;ENSP00000339627;	2313
	Homo_sapiens	REPIN1	ENSG00000214022	zf-C2H2	ENSP00000428562;ENSP00000419872;ENSP00000388287;ENSP00000380451;ENSP00000419789;ENSP00000407714;ENSP00000417291;	29803
	Homo_sapiens	SNAI2	ENSG00000019549	zf-C2H2	ENSP00000494171;ENSP00000020945;	6591
	Homo_sapiens	TFAP2A	ENSG00000137203	AP-2	ENSP00000419961;ENSP00000368928;ENSP00000418541;ENSP00000316516;ENSP00000417735;ENSP00000417495;ENSP00000368933;ENSP00000419696;	7020
	Homo_sapiens	ETS2	ENSG00000157557	ETS	ENSP00000354194;ENSP00000353344;	2114
	Homo_sapiens	ZNF735	ENSG00000223614	zf-C2H2	ENSP00000485547;	730291
	Homo_sapiens	HOXC5	ENSG00000172789	Homeobox	ENSP00000309336;	3222
	Homo_sapiens	SOX9	ENSG00000125398	HMG	ENSP00000495527;ENSP00000245479;	6662
	Homo_sapiens	NR2C1	ENSG00000120798	RXR-like	ENSP00000376813;ENSP00000478728;ENSP00000333275;ENSP00000328843;	7181
	Homo_sapiens	NFYA	ENSG00000001167	NF-YA	ENSP00000229418;ENSP00000345702;	4800
	Homo_sapiens	NKX3-2	ENSG00000109705	Homeobox	ENSP00000371875;	579
	Homo_sapiens	TTF1	ENSG00000125482	MYB	ENSP00000481441;ENSP00000333920;	7270
	Homo_sapiens	NR4A3	ENSG00000119508	NGFIB-like	ENSP00000333122;ENSP00000378531;ENSP00000482027;ENSP00000340301;	8013
	Homo_sapiens	ZNF768	ENSG00000169957	zf-C2H2	ENSP00000369777;ENSP00000456527;	79724
	Homo_sapiens	SETDB2	ENSG00000136169	MBD	ENSP00000346175;ENSP00000258672;ENSP00000482240;ENSP00000326477;	83852
	Homo_sapiens	FOXI1	ENSG00000168269	Fork_head	ENSP00000415483;ENSP00000304286;	2299
	Homo_sapiens	ZNF574	ENSG00000105732	zf-C2H2	ENSP00000351939;ENSP00000469029;ENSP00000471611;ENSP00000222339;	64763
	Homo_sapiens	FOXL1	ENSG00000176678	Fork_head	ENSP00000326272;ENSP00000472376;	2300
	Homo_sapiens	ZNF527	ENSG00000189164	zf-C2H2	ENSP00000390179;	84503
	Homo_sapiens	CIC	ENSG00000079432	HMG	ENSP00000160740;ENSP00000459719;ENSP00000458663;	23152
	Homo_sapiens	HES6	ENSG00000144485	bHLH	ENSP00000387155;ENSP00000387008;ENSP00000387215;ENSP00000272937;	55502
	Homo_sapiens	NKX2-6	ENSG00000180053	Homeobox	ENSP00000320089;	137814
	Homo_sapiens	NR1D1	ENSG00000126368	THR-like	ENSP00000246672;	9572
	Homo_sapiens	ZNF121	ENSG00000197961	zf-C2H2	ENSP00000468643;ENSP00000467838;ENSP00000326967;	7675
	Homo_sapiens	ZBTB7C	ENSG00000184828	ZBTB	ENSP00000468254;ENSP00000468254;ENSP00000467877;ENSP00000467877;ENSP00000468782;ENSP00000468782;ENSP00000439781;ENSP00000439781;	201501
	Homo_sapiens	ZNF619	ENSG00000177873	zf-C2H2	ENSP00000398024;ENSP00000411132;ENSP00000322529;ENSP00000428004;ENSP00000397232;ENSP00000430705;ENSP00000388710;	285267
	Homo_sapiens	SOX2	ENSG00000181449	HMG	ENSP00000323588;	6657
	Homo_sapiens	ZNF131	ENSG00000172262	ZBTB	ENSP00000423945;ENSP00000423945;ENSP00000421246;ENSP00000421246;ENSP00000426504;ENSP00000426504;ENSP00000305804;ENSP00000426614;	7690
	Homo_sapiens	E2F1	ENSG00000101412	E2F	ENSP00000345571;	1869
	Homo_sapiens	ZNF678	ENSG00000181450	zf-C2H2	ENSP00000344828;ENSP00000394651;ENSP00000440403;	339500
	Homo_sapiens	ZSCAN25	ENSG00000197037	zf-C2H2	ENSP00000262941;ENSP00000334800;ENSP00000377708;	221785
	Homo_sapiens	THAP8	ENSG00000161277	THAP	ENSP00000292894;	199745
	Homo_sapiens	ZNF596	ENSG00000172748	zf-C2H2	ENSP00000310033;ENSP00000318719;ENSP00000381613;	169270
	Homo_sapiens	ZNF622	ENSG00000173545	zf-C2H2	ENSP00000310042;	90441
	Homo_sapiens	ZBTB2	ENSG00000181472	ZBTB	ENSP00000323183;ENSP00000323183;	57621
	Homo_sapiens	ZSCAN26	ENSG00000197062	zf-C2H2	ENSP00000485228;ENSP00000484931;ENSP00000478769;ENSP00000479314;ENSP00000484018;ENSP00000481707;	7741
	Homo_sapiens	MYF6	ENSG00000111046	bHLH	ENSP00000228641;	4618
	Homo_sapiens	ZNF236	ENSG00000130856	zf-C2H2	ENSP00000463787;ENSP00000253159;ENSP00000444524;ENSP00000322361;	7776
	Homo_sapiens	ZNF589	ENSG00000164048	zf-C2H2	ENSP00000404592;ENSP00000346729;	51385
	Homo_sapiens	TWIST2	ENSG00000233608	bHLH	ENSP00000405176;ENSP00000482581;	117581
	Homo_sapiens	PATZ1	ENSG00000100105	ZBTB	ENSP00000337520;ENSP00000337520;ENSP00000215919;ENSP00000215919;ENSP00000266269;ENSP00000266269;ENSP00000384173;	23598
	Homo_sapiens	LBX1	ENSG00000138136	Homeobox	ENSP00000359212;	10660
	Homo_sapiens	ZBTB40	ENSG00000184677	ZBTB	ENSP00000384527;ENSP00000384527;ENSP00000363782;ENSP00000363782;ENSP00000364798;ENSP00000364798;ENSP00000383098;	9923
	Homo_sapiens	ZSCAN16	ENSG00000196812	zf-C2H2	ENSP00000366527;	80345
	Homo_sapiens	ZNF202	ENSG00000166261	zf-C2H2	ENSP00000433881;ENSP00000432504;ENSP00000337724;	7753
	Homo_sapiens	ZNF782	ENSG00000196597	zf-C2H2	ENSP00000419397;ENSP00000418686;ENSP00000440624;	158431
	Homo_sapiens	HSFX3	ENSG00000283697	HSF	ENSP00000490928;	101928917
	Homo_sapiens	ZNF721	ENSG00000182903	zf-C2H2	ENSP00000340524;ENSP00000428878;	170960
	Homo_sapiens	ZNF676	ENSG00000196109	zf-C2H2	ENSP00000380310;	163223
	Homo_sapiens	ZXDC	ENSG00000070476	zf-C2H2	ENSP00000374359;ENSP00000426532;ENSP00000337694;	79364
	Homo_sapiens	ZNF576	ENSG00000124444	zf-C2H2	ENSP00000435934;ENSP00000435463;ENSP00000375827;ENSP00000435899;ENSP00000436182;ENSP00000337852;	79177
	Homo_sapiens	POU3F1	ENSG00000185668	Pou	ENSP00000362103;	5453
	Homo_sapiens	IRF6	ENSG00000117595	IRF	ENSP00000355988;ENSP00000496669;ENSP00000403855;	3664
	Homo_sapiens	OSR1	ENSG00000143867	zf-C2H2	ENSP00000272223;	130497
	Homo_sapiens	PRDM14	ENSG00000147596	zf-C2H2	ENSP00000276594;	63978
	Homo_sapiens	ZNF586	ENSG00000083828	zf-C2H2	ENSP00000375583;ENSP00000379458;	54807
	Homo_sapiens	TBX19	ENSG00000143178	T-box	ENSP00000356795;ENSP00000397540;	9095
	Homo_sapiens	FOXN2	ENSG00000170802	Fork_head	ENSP00000388486;ENSP00000484534;ENSP00000343633;	3344
	Homo_sapiens	EVX2	ENSG00000174279	Homeobox	ENSP00000312385;	344191
	Homo_sapiens	ZBED1	ENSG00000214717	zf-BED	ENSP00000370621;ENSP00000370616;ENSP00000419148;ENSP00000370620;	9189
	Homo_sapiens	IRX6	ENSG00000159387	Homeobox	ENSP00000290552;	79190
	Homo_sapiens	PBX2	ENSG00000204304	Homeobox	ENSP00000364190;	5089
	Homo_sapiens	CLOCK	ENSG00000134852	bHLH	ENSP00000396649;ENSP00000308741;ENSP00000426983;ENSP00000370723;	9575
	Homo_sapiens	TAL1	ENSG00000162367	bHLH	ENSP00000294339;ENSP00000360951;	6886
	Homo_sapiens	HELT	ENSG00000187821	bHLH	ENSP00000422140;ENSP00000343464;ENSP00000426033;	391723
	Homo_sapiens	DLX5	ENSG00000105880	Homeobox	ENSP00000222598;ENSP00000475008;	1749
	Homo_sapiens	GTF2IRD2	ENSG00000196275	GTF2I	ENSP00000406723;ENSP00000486581;	84163
	Homo_sapiens	HMGB1	ENSG00000189403	HMG	ENSP00000369904;ENSP00000345347;ENSP00000382412;ENSP00000343040;ENSP00000382417;ENSP00000384678;	3146
	Homo_sapiens	HMX1	ENSG00000215612	Homeobox	ENSP00000383516;	3166
	Homo_sapiens	GBX2	ENSG00000168505	Homeobox	ENSP00000302251;	2637
	Homo_sapiens	NFIX	ENSG00000008441	CTF/NFI	ENSP00000465094;ENSP00000353219;ENSP00000466735;ENSP00000351354;ENSP00000468794;ENSP00000465616;ENSP00000467512;ENSP00000467785;ENSP00000468707;ENSP00000380781;ENSP00000466389;	4784
	Homo_sapiens	ZNF646	ENSG00000167395	zf-C2H2	ENSP00000391271;ENSP00000300850;ENSP00000378429;	9726
	Homo_sapiens	ZNF479	ENSG00000185177	zf-C2H2	ENSP00000333776;ENSP00000324518;ENSP00000478005;	90827
	Homo_sapiens	AC073111.3	ENSG00000284041	zf-C2H2	ENSP00000419336;	-
	Homo_sapiens	EVX1	ENSG00000106038	Homeobox	ENSP00000419266;	2128
	Homo_sapiens	MZF1	ENSG00000099326	zf-C2H2	ENSP00000469493;ENSP00000215057;	7593
	Homo_sapiens	RUNX3	ENSG00000020633	Runt	ENSP00000308051;ENSP00000343477;ENSP00000382800;	864
	Homo_sapiens	HOXD12	ENSG00000170178	Homeobox	ENSP00000385586;	3238
	Homo_sapiens	JUND	ENSG00000130522	TF_bZIP	ENSP00000252818;ENSP00000475153;	3727
	Homo_sapiens	RXRB	ENSG00000204231	RXR-like	ENSP00000363817;ENSP00000363812;	6257
	Homo_sapiens	ZNF208	ENSG00000160321	zf-C2H2	ENSP00000380315;ENSP00000476345;	7757
	Homo_sapiens	ZNF383	ENSG00000188283	zf-C2H2	ENSP00000464871;ENSP00000466101;ENSP00000340132;	163087
	Homo_sapiens	ESRRB	ENSG00000119715	ESR-like	ENSP00000370270;ENSP00000424992;ENSP00000493776;ENSP00000423004;ENSP00000494434;ENSP00000422488;	2103
	Homo_sapiens	ZNF891	ENSG00000214029	zf-C2H2	ENSP00000437590;	101060200
	Homo_sapiens	ZNF699	ENSG00000196110	zf-C2H2	ENSP00000311596;ENSP00000467723;	374879
	Homo_sapiens	NR2E3	ENSG00000278570	RXR-like	ENSP00000482504;ENSP00000479254;ENSP00000479962;	10002
	Homo_sapiens	ZNF335	ENSG00000198026	zf-C2H2	ENSP00000325326;	63925
	Homo_sapiens	STAT1	ENSG00000115415	STAT	ENSP00000386244;ENSP00000376137;ENSP00000376136;ENSP00000354394;	6772
	Homo_sapiens	GATAD2A	ENSG00000167491	zf-GATA	ENSP00000351552;ENSP00000384899;ENSP00000353463;	54815
	Homo_sapiens	ZFPM1	ENSG00000179588	zf-C2H2	ENSP00000326630;	161882
	Homo_sapiens	NFE2L2	ENSG00000116044	TF_bZIP	ENSP00000380252;ENSP00000411575;ENSP00000467401;ENSP00000380253;ENSP00000391590;	4780
	Homo_sapiens	ZNF276	ENSG00000158805	zf-C2H2	ENSP00000415836;ENSP00000457210;ENSP00000289816;	92822
	Homo_sapiens	ESRRG	ENSG00000196482	ESR-like	ENSP00000352077;ENSP00000419594;ENSP00000354584;ENSP00000417374;ENSP00000355907;ENSP00000419155;ENSP00000355904;ENSP00000386171;ENSP00000355225;ENSP00000355905;ENSP00000419514;ENSP00000481528;ENSP00000375761;ENSP00000418629;ENSP00000353108;	2104
	Homo_sapiens	ZNF835	ENSG00000127903	zf-C2H2	ENSP00000444747;	90485
	Homo_sapiens	TP53	ENSG00000141510	P53	ENSP00000425104;ENSP00000482903;ENSP00000481401;ENSP00000478219;ENSP00000481638;ENSP00000477531;ENSP00000481179;ENSP00000426252;ENSP00000482258;ENSP00000352610;ENSP00000473895;ENSP00000391127;ENSP00000424104;ENSP00000398846;ENSP00000484375;ENSP00000269305;ENSP00000410739;ENSP00000480868;ENSP00000478499;ENSP00000482222;ENSP00000423862;ENSP00000482537;ENSP00000488924;ENSP00000484409;ENSP00000391478;	7157
	Homo_sapiens	ZNF514	ENSG00000144026	zf-C2H2	ENSP00000295208;ENSP00000405509;	84874
	Homo_sapiens	ZFP82	ENSG00000181007	zf-C2H2	ENSP00000431265;	284406
	Homo_sapiens	ZNF728	ENSG00000269067	zf-C2H2	ENSP00000471593;	388523
	Homo_sapiens	PBX1	ENSG00000185630	Homeobox	ENSP00000453188;ENSP00000439943;ENSP00000405890;ENSP00000485692;ENSP00000483563;ENSP00000356872;ENSP00000452727;	5087
	Homo_sapiens	NR1I3	ENSG00000143257	THR-like	ENSP00000421374;ENSP00000427175;ENSP00000412672;ENSP00000399361;ENSP00000426016;ENSP00000424834;ENSP00000356965;ENSP00000424345;ENSP00000424934;ENSP00000426292;ENSP00000356959;ENSP00000356963;ENSP00000487337;ENSP00000427600;ENSP00000425900;ENSP00000423007;ENSP00000356961;ENSP00000425417;ENSP00000427034;ENSP00000407446;ENSP00000422982;ENSP00000356960;ENSP00000423089;ENSP00000406493;ENSP00000423666…	9970
	Homo_sapiens	ZNF780A	ENSG00000197782	zf-C2H2	ENSP00000472189;ENSP00000400997;ENSP00000387705;ENSP00000341507;ENSP00000469786;	284323
	Homo_sapiens	NPAS2	ENSG00000170485	bHLH	ENSP00000388528;ENSP00000338283;ENSP00000395265;ENSP00000397595;	4862
	Homo_sapiens	ZNF154	ENSG00000179909	zf-C2H2	ENSP00000469633;ENSP00000421258;	7710
	Homo_sapiens	RERE	ENSG00000142599	zf-GATA	ENSP00000366684;ENSP00000465133;ENSP00000338629;ENSP00000383700;	473
	Homo_sapiens	NFATC1	ENSG00000131196	RHD	ENSP00000466489;ENSP00000442435;ENSP00000468111;ENSP00000316553;ENSP00000380892;ENSP00000327850;ENSP00000253506;ENSP00000466194;ENSP00000389377;ENSP00000439992;ENSP00000467181;	4772
	Homo_sapiens	SALL2	ENSG00000165821	zf-C2H2	ENSP00000483562;ENSP00000396773;ENSP00000440054;	6297
	Homo_sapiens	ATF6	ENSG00000118217	TF_bZIP	ENSP00000356919;	22926
	Homo_sapiens	PBX3	ENSG00000167081	Homeobox	ENSP00000362588;ENSP00000387456;ENSP00000362586;ENSP00000341990;	5090
	Homo_sapiens	JARID2	ENSG00000008083	ARID	ENSP00000341280;ENSP00000380478;	3720
	Homo_sapiens	PKNOX1	ENSG00000160199	Homeobox	ENSP00000402243;ENSP00000291547;	5316
	Homo_sapiens	ELF5	ENSG00000135374	ETS	ENSP00000484521;ENSP00000407589;ENSP00000311010;ENSP00000257832;	2001
	Homo_sapiens	ZNF714	ENSG00000160352	zf-C2H2	ENSP00000478345;ENSP00000479085;ENSP00000477828;ENSP00000484530;	148206
	Homo_sapiens	NFIB	ENSG00000147862	CTF/NFI	ENSP00000475362;ENSP00000490945;ENSP00000380711;ENSP00000490020;ENSP00000380705;ENSP00000370340;ENSP00000490762;ENSP00000370321;ENSP00000496424;ENSP00000475813;ENSP00000490864;ENSP00000370311;ENSP00000489634;ENSP00000442888;ENSP00000490588;ENSP00000380709;ENSP00000370308;ENSP00000370346;ENSP00000490950;ENSP00000481181;	4781
	Homo_sapiens	NR0B1	ENSG00000169297	Miscellaneous	ENSP00000368246;ENSP00000368253;	190
	Homo_sapiens	ZNF664	ENSG00000179195	zf-C2H2	ENSP00000441405;ENSP00000376205;ENSP00000440645;ENSP00000337320;	144348
	Homo_sapiens	DACH2	ENSG00000126733	DACH	ENSP00000420896;ENSP00000421919;ENSP00000422727;ENSP00000478116;ENSP00000362217;ENSP00000362223;	117154
	Homo_sapiens	SOX15	ENSG00000129194	HMG	ENSP00000458286;ENSP00000439311;ENSP00000355354;	6665
	Homo_sapiens	RBAK	ENSG00000146587	zf-C2H2	ENSP00000275423;ENSP00000380120;	57786
	Homo_sapiens	ZNF14	ENSG00000105708	zf-C2H2	ENSP00000340514;	7561
	Homo_sapiens	CDIP1	ENSG00000089486	zf-LITAF-like	ENSP00000382508;ENSP00000466186;ENSP00000455462;ENSP00000454994;ENSP00000455050;ENSP00000457877;	29965
	Homo_sapiens	VSX1	ENSG00000100987	Homeobox	ENSP00000386612;ENSP00000365897;ENSP00000401690;ENSP00000387069;ENSP00000387720;ENSP00000365899;	30813
	Homo_sapiens	HOXD13	ENSG00000128714	Homeobox	ENSP00000376322;	3239
	Homo_sapiens	ZNF423	ENSG00000102935	zf-C2H2	ENSP00000455426;ENSP00000455061;ENSP00000455588;ENSP00000457928;ENSP00000262383;ENSP00000457664;ENSP00000442321;	23090
	Homo_sapiens	ZNF552	ENSG00000178935	zf-C2H2	ENSP00000375582;	79818
	Homo_sapiens	ZNF730	ENSG00000183850	zf-C2H2	ENSP00000472959;	100129543
	Homo_sapiens	ZNF781	ENSG00000196381	zf-C2H2	ENSP00000351391;ENSP00000466370;	163115
	Homo_sapiens	AC010616.1	ENSG00000268041	ETS	ENSP00000491574;	390937
	Homo_sapiens	IRX1	ENSG00000170549	Homeobox	ENSP00000305244;	79192
	Homo_sapiens	ARID1A	ENSG00000117713	ARID	ENSP00000478955;ENSP00000390317;ENSP00000387636;ENSP00000363267;ENSP00000489842;ENSP00000320485;	8289
	Homo_sapiens	ZNF716	ENSG00000182111	zf-C2H2	ENSP00000394248;	441234
	Homo_sapiens	PRDM12	ENSG00000130711	zf-C2H2	ENSP00000253008;	59335
	Homo_sapiens	TSHZ2	ENSG00000182463	zf-C2H2	ENSP00000360552;ENSP00000333114;ENSP00000475114;	128553
	Homo_sapiens	KLF13	ENSG00000169926	zf-C2H2	ENSP00000452609;ENSP00000302456;	51621
	Homo_sapiens	FOXO6	ENSG00000204060	Fork_head	ENSP00000493184;	-
	Homo_sapiens	IRX2	ENSG00000170561	Homeobox	ENSP00000372056;ENSP00000307006;	153572
	Homo_sapiens	MYBL1	ENSG00000185697	MYB	ENSP00000429633;ENSP00000428011;ENSP00000428265;	4603
	Homo_sapiens	CEBPA	ENSG00000245848	TF_bZIP	ENSP00000427514;	1050
	Homo_sapiens	ZNF407	ENSG00000215421	zf-C2H2	ENSP00000310359;ENSP00000299687;ENSP00000481798;ENSP00000479246;ENSP00000463270;ENSP00000462348;	55628
	Homo_sapiens	MIXL1	ENSG00000185155	Homeobox	ENSP00000355775;ENSP00000442439;	83881
	Homo_sapiens	MEIS1	ENSG00000143995	Homeobox	ENSP00000454209;ENSP00000475161;ENSP00000272369;ENSP00000440571;ENSP00000381518;	4211
	Homo_sapiens	ZNF671	ENSG00000083814	zf-C2H2	ENSP00000321848;	79891
	Homo_sapiens	AC138696.1	ENSG00000264668	zf-C2H2	ENSP00000428966;	-
	Homo_sapiens	ZNF630	ENSG00000221994	zf-C2H2	ENSP00000354683;ENSP00000480858;ENSP00000393163;ENSP00000386393;	57232
	Homo_sapiens	ZNF524	ENSG00000171443	zf-C2H2	ENSP00000301073;ENSP00000466907;	147807
	Homo_sapiens	MEF2B	ENSG00000213999	SRF	ENSP00000386480;ENSP00000402154;ENSP00000386784;ENSP00000386374;	100271849
	Homo_sapiens	ZNF662	ENSG00000182983	zf-C2H2	ENSP00000329264;ENSP00000405047;	389114
	Homo_sapiens	ZNF534	ENSG00000198633	zf-C2H2	ENSP00000391358;ENSP00000327538;	147658
	Homo_sapiens	PRDM5	ENSG00000138738	zf-C2H2	ENSP00000404832;ENSP00000424861;ENSP00000422309;ENSP00000264808;	11107
	Homo_sapiens	TOX2	ENSG00000124191	HMG	ENSP00000390278;ENSP00000344724;ENSP00000362090;ENSP00000350849;	84969
	Homo_sapiens	ZNF415	ENSG00000170954	zf-C2H2	ENSP00000395055;ENSP00000439435;ENSP00000472911;ENSP00000243643;	55786
	Homo_sapiens	ZBTB20	ENSG00000181722	ZBTB	ENSP00000420324;ENSP00000420324;ENSP00000418092;ENSP00000418092;ENSP00000377375;ENSP00000377375;ENSP00000349803;ENSP00000349803;ENSP00000419153;ENSP00000419153;ENSP00000419902;ENSP00000417307;	26137
	Homo_sapiens	ZNF740	ENSG00000139651	zf-C2H2	ENSP00000409463;	283337
	Homo_sapiens	SPIC	ENSG00000166211	ETS	ENSP00000448580;	121599
	Homo_sapiens	TBX15	ENSG00000092607	T-box	ENSP00000207157;ENSP00000358437;	6913
	Homo_sapiens	ZNF766	ENSG00000196214	zf-C2H2	ENSP00000409652;ENSP00000468950;	90321
	Homo_sapiens	ZNF25	ENSG00000175395	zf-C2H2	ENSP00000302222;	219749
	Homo_sapiens	PMS1	ENSG00000064933	HMG	ENSP00000401064;ENSP00000406490;ENSP00000491236;ENSP00000389938;ENSP00000485312;ENSP00000398378;ENSP00000387125;ENSP00000404492;ENSP00000387169;ENSP00000406225;	5378
	Homo_sapiens	MYC	ENSG00000136997	bHLH	ENSP00000367207;ENSP00000430235;ENSP00000479618;ENSP00000478887;	4609
	Homo_sapiens	SIX6	ENSG00000184302	Homeobox	ENSP00000328596;	4990
	Homo_sapiens	POU2F3	ENSG00000137709	Pou	ENSP00000441687;ENSP00000260264;ENSP00000453150;	25833
	Homo_sapiens	EHF	ENSG00000135373	ETS	ENSP00000433508;ENSP00000435837;ENSP00000435835;ENSP00000399733;ENSP00000257831;	26298
	Homo_sapiens	ZNF544	ENSG00000198131	zf-C2H2	ENSP00000469635;ENSP00000469514;ENSP00000471684;ENSP00000269829;ENSP00000472721;	27300
	Homo_sapiens	NANOGNB	ENSG00000205857	Homeobox	ENSP00000492127;ENSP00000371553;	360030
	Homo_sapiens	ZBTB43	ENSG00000169155	ZBTB	ENSP00000362563;ENSP00000362563;ENSP00000362556;ENSP00000390344;ENSP00000412145;	23099
	Homo_sapiens	ZNF536	ENSG00000198597	zf-C2H2	ENSP00000465771;ENSP00000347730;	9745
	Homo_sapiens	ZNF440	ENSG00000171295	zf-C2H2	ENSP00000393489;ENSP00000305373;	126070
	Homo_sapiens	RORB	ENSG00000198963	THR-like	ENSP00000366093;ENSP00000379507;	6096
	Homo_sapiens	ZNF844	ENSG00000223547	zf-C2H2	ENSP00000448588;ENSP00000392024;	284391
	Homo_sapiens	ZNF263	ENSG00000006194	zf-C2H2	ENSP00000461146;ENSP00000444497;ENSP00000461755;ENSP00000219069;	10127
	Homo_sapiens	ZNF846	ENSG00000196605	zf-C2H2	ENSP00000467891;ENSP00000465467;ENSP00000380999;	100505555
	Homo_sapiens	MTA2	ENSG00000149480	zf-GATA	ENSP00000278823;ENSP00000431346;ENSP00000431797;	9219
	Homo_sapiens	CBFB	ENSG00000067955	CBF	ENSP00000415151;ENSP00000462273;ENSP00000456637;ENSP00000462148;ENSP00000462932;ENSP00000290858;	865
	Homo_sapiens	NPAS1	ENSG00000130751	bHLH	ENSP00000405290;ENSP00000469142;	4861
	Homo_sapiens	AC022167.5	ENSG00000283516	zf-LITAF-like	ENSP00000490446;ENSP00000489792;ENSP00000490685;	-
	Homo_sapiens	ZNF57	ENSG00000171970	zf-C2H2	ENSP00000478776;ENSP00000430223;ENSP00000303696;	126295
	Homo_sapiens	EN2	ENSG00000164778	Homeobox	ENSP00000297375;	2020
	Homo_sapiens	ZFPM2	ENSG00000169946	zf-C2H2	ENSP00000428720;ENSP00000430757;ENSP00000384179;	23414
	Homo_sapiens	HESX1	ENSG00000163666	Homeobox	ENSP00000295934;	8820
	Homo_sapiens	SP3	ENSG00000172845	zf-C2H2	ENSP00000492253;ENSP00000406140;ENSP00000413665;ENSP00000310301;	6670
	Homo_sapiens	E2F8	ENSG00000129173	E2F	ENSP00000481103;ENSP00000434199;ENSP00000250024;	79733
	Homo_sapiens	ZNF563	ENSG00000188868	zf-C2H2	ENSP00000469879;ENSP00000293725;ENSP00000471960;	147837
	Homo_sapiens	MAFK	ENSG00000198517	TF_bZIP	ENSP00000385437;ENSP00000386009;ENSP00000344903;	7975
	Homo_sapiens	ZNF569	ENSG00000196437	zf-C2H2	ENSP00000325018;ENSP00000375992;ENSP00000466221;ENSP00000375993;	148266
	Homo_sapiens	ZNF300	ENSG00000145908	zf-C2H2	ENSP00000397178;ENSP00000274599;ENSP00000392593;ENSP00000377773;	91975
	Homo_sapiens	HES7	ENSG00000179111	bHLH	ENSP00000314774;ENSP00000446205;ENSP00000462491;	84667
	Homo_sapiens	NR1I2	ENSG00000144852	THR-like	ENSP00000336528;ENSP00000377319;ENSP00000492264;ENSP00000420297;ENSP00000492881;	8856
	Homo_sapiens	SOX7	ENSG00000171056	HMG	ENSP00000301921;	83595
	Homo_sapiens	ZBTB39	ENSG00000166860	ZBTB	ENSP00000300101;ENSP00000300101;	9880
	Homo_sapiens	ZNF398	ENSG00000197024	zf-C2H2	ENSP00000389972;ENSP00000418564;ENSP00000419391;ENSP00000420418;	57541
	Homo_sapiens	ZNF420	ENSG00000197050	zf-C2H2	ENSP00000338770;ENSP00000468736;ENSP00000468387;ENSP00000306102;ENSP00000467772;	147923
	Homo_sapiens	NCOR1	ENSG00000141027	MYB	ENSP00000379189;ENSP00000268712;ENSP00000379192;ENSP00000379198;	9611
	Homo_sapiens	SHOX	ENSG00000185960	Homeobox	ENSP00000370987;ENSP00000370990;ENSP00000335505;	6473
	Homo_sapiens	CEBPE	ENSG00000092067	TF_bZIP	ENSP00000206513;	1053
	Homo_sapiens	LITAF	ENSG00000189067	zf-LITAF-like	ENSP00000461813;ENSP00000460133;ENSP00000458871;ENSP00000459533;ENSP00000461667;ENSP00000459138;ENSP00000371231;ENSP00000458836;ENSP00000458981;ENSP00000340118;ENSP00000397958;ENSP00000481589;ENSP00000483114;ENSP00000460743;	9516
	Homo_sapiens	SEBOX	ENSG00000274529	Homeobox	ENSP00000444503;	645832
	Homo_sapiens	ZBTB11	ENSG00000066422	ZBTB	ENSP00000326200;ENSP00000326200;	27107
	Homo_sapiens	FOXP2	ENSG00000128573	Fork_head	ENSP00000489229;ENSP00000377132;ENSP00000377130;ENSP00000385069;ENSP00000377129;ENSP00000377135;ENSP00000386200;ENSP00000489135;ENSP00000489073;ENSP00000488944;ENSP00000265436;	93986
	Homo_sapiens	TLX2	ENSG00000115297	Homeobox	ENSP00000233638;	3196
	Homo_sapiens	TOX3	ENSG00000103460	HMG	ENSP00000219746;ENSP00000385705;	27324
	Homo_sapiens	NR3C2	ENSG00000151623	ESR-like	ENSP00000423510;ENSP00000341390;ENSP00000343907;ENSP00000350815;ENSP00000421481;ENSP00000486719;	4306
	Homo_sapiens	POU5F1	ENSG00000204531	Pou	ENSP00000484778;ENSP00000389359;ENSP00000425479;ENSP00000475512;ENSP00000475880;ENSP00000259915;ENSP00000425083;	5460
	Homo_sapiens	ZNF573	ENSG00000189144	zf-C2H2	ENSP00000349861;ENSP00000340171;ENSP00000375983;ENSP00000465020;ENSP00000440464;	126231
	Homo_sapiens	ZNF350	ENSG00000256683	zf-C2H2	ENSP00000243644;	59348
	Homo_sapiens	ZNF324	ENSG00000083812	zf-C2H2	ENSP00000471778;ENSP00000196482;ENSP00000444812;	25799
	Homo_sapiens	ZBTB32	ENSG00000011590	ZBTB	ENSP00000262630;ENSP00000262630;ENSP00000376035;ENSP00000376035;ENSP00000466524;	27033
	Homo_sapiens	ZNF394	ENSG00000160908	zf-C2H2	ENSP00000337363;	84124
	Homo_sapiens	FOXD4L5	ENSG00000204779	Fork_head	ENSP00000366637;	653427
	Homo_sapiens	AHRR	ENSG00000063438	bHLH	ENSP00000428893;ENSP00000424601;ENSP00000429944;ENSP00000323816;ENSP00000430842;	57491
	Homo_sapiens	PRDM4	ENSG00000110851	zf-C2H2	ENSP00000228437;	11108
	Homo_sapiens	GFI1B	ENSG00000165702	zf-C2H2	ENSP00000361195;ENSP00000490303;ENSP00000361196;ENSP00000489646;ENSP00000344782;	8328
	Homo_sapiens	ZNF341	ENSG00000131061	zf-C2H2	ENSP00000344308;ENSP00000364346;ENSP00000432933;	84905
	Homo_sapiens	KLF15	ENSG00000163884	zf-C2H2	ENSP00000296233;	28999
	Homo_sapiens	ZMIZ1	ENSG00000108175	zf-MIZ	ENSP00000401558;ENSP00000334474;	57178
	Homo_sapiens	ZSCAN4	ENSG00000180532	zf-C2H2	ENSP00000480210;ENSP00000321963;	201516
	Homo_sapiens	ZNF850	ENSG00000267041	zf-C2H2	ENSP00000464976;ENSP00000483509;	342892
	Homo_sapiens	ZNF256	ENSG00000152454	zf-C2H2	ENSP00000282308;	10172
	Homo_sapiens	ZBTB46	ENSG00000130584	ZBTB	ENSP00000303102;ENSP00000303102;ENSP00000245663;ENSP00000245663;ENSP00000378536;	140685
	Homo_sapiens	HSFY1	ENSG00000172468	HSF	ENSP00000342302;ENSP00000311166;ENSP00000303599;ENSP00000372307;	86614
	Homo_sapiens	HSFY2	ENSG00000169953	HSF	ENSP00000372303;ENSP00000306549;ENSP00000340971;	159119
	Homo_sapiens	HOXC8	ENSG00000037965	Homeobox	ENSP00000040584;	3224
	Homo_sapiens	ZNF33A	ENSG00000189180	zf-C2H2	ENSP00000485869;ENSP00000363747;ENSP00000304268;ENSP00000402467;ENSP00000387713;	7581
	Homo_sapiens	ARNTL	ENSG00000133794	bHLH	ENSP00000431488;ENSP00000385915;ENSP00000433571;ENSP00000374357;ENSP00000436313;ENSP00000385581;ENSP00000384517;ENSP00000436721;ENSP00000385897;	406
	Homo_sapiens	RLF	ENSG00000117000	zf-C2H2	ENSP00000361857;	6018
	Homo_sapiens	SOX1	ENSG00000182968	HMG	ENSP00000330218;	6656
	Homo_sapiens	DMRT3	ENSG00000064218	DM	ENSP00000190165;	58524
	Homo_sapiens	ZNF624	ENSG00000197566	zf-C2H2	ENSP00000310472;	57547
	Homo_sapiens	NPAS4	ENSG00000174576	bHLH	ENSP00000492526;ENSP00000433135;ENSP00000311196;	266743
	Homo_sapiens	ZSCAN30	ENSG00000186814	zf-C2H2	ENSP00000329738;ENSP00000480152;ENSP00000392371;ENSP00000491237;	100101467
	Homo_sapiens	GLIS1	ENSG00000174332	zf-C2H2	ENSP00000486112;ENSP00000309653;	148979
	Homo_sapiens	ZNF146	ENSG00000167635	zf-C2H2	ENSP00000400391;ENSP00000392095;	7705
	Homo_sapiens	FOXM1	ENSG00000111206	Fork_head	ENSP00000342307;ENSP00000354492;ENSP00000442309;ENSP00000352901;ENSP00000486536;	2305
	Homo_sapiens	AC092329.3	ENSG00000283201	zf-C2H2	ENSP00000478939;	-
	Homo_sapiens	SIX2	ENSG00000170577	Homeobox	ENSP00000304502;	10736
	Homo_sapiens	KLF18	ENSG00000283039	zf-C2H2	ENSP00000489024;	105378952
	Homo_sapiens	MESP1	ENSG00000166823	bHLH	ENSP00000300057;	55897
	Homo_sapiens	BHLHE40	ENSG00000134107	bHLH	ENSP00000256495;	8553
	Homo_sapiens	ZNF483	ENSG00000173258	zf-C2H2	ENSP00000311679;	158399
	Homo_sapiens	HES3	ENSG00000173673	bHLH	ENSP00000367130;	390992
	Homo_sapiens	RUNX1	ENSG00000159216	Runt	ENSP00000388189;ENSP00000382184;ENSP00000409227;ENSP00000351123;ENSP00000382182;ENSP00000300305;ENSP00000340690;	100506403
	Homo_sapiens	ZNF430	ENSG00000118620	zf-C2H2	ENSP00000261560;ENSP00000469787;	80264
	Homo_sapiens	MYNN	ENSG00000085274	ZBTB	ENSP00000326240;ENSP00000326240;ENSP00000473335;ENSP00000440637;ENSP00000473654;ENSP00000349150;	55892
	Homo_sapiens	HSFX4	ENSG00000283463	HSF	ENSP00000489814;	101927685
	Homo_sapiens	ZNF711	ENSG00000147180	zf-C2H2	ENSP00000276123;ENSP00000362260;ENSP00000353922;	7552
	Homo_sapiens	TBX5	ENSG00000089225	T-box	ENSP00000384152;ENSP00000337723;ENSP00000309913;ENSP00000433292;	6910
	Homo_sapiens	POU6F2	ENSG00000106536	Pou	ENSP00000430514;ENSP00000452633;ENSP00000384004;	11281
	Homo_sapiens	RXRA	ENSG00000186350	RXR-like	ENSP00000419692;	6256
	Homo_sapiens	WDHD1	ENSG00000198554	HMG	ENSP00000399349;ENSP00000353793;	11169
	Homo_sapiens	LBX2	ENSG00000179528	Homeobox	ENSP00000366789;ENSP00000417116;	85474
	Homo_sapiens	ZNF764	ENSG00000169951	zf-C2H2	ENSP00000252797;ENSP00000378526;	92595
	Homo_sapiens	RFX6	ENSG00000185002	RFX	ENSP00000332208;	222546
	Homo_sapiens	SOX17	ENSG00000164736	HMG	ENSP00000297316;	64321
	Homo_sapiens	ZFP91-CNTF	ENSG00000255073	zf-C2H2	ENSP00000455911;ENSP00000457288;	-
	Homo_sapiens	ZHX1	ENSG00000165156	Homeobox	ENSP00000297857;ENSP00000378938;ENSP00000428821;	11244
	Homo_sapiens	ZNF48	ENSG00000180035	zf-C2H2	ENSP00000324056;ENSP00000480262;ENSP00000432548;ENSP00000479658;ENSP00000435674;	197407
	Homo_sapiens	SP7	ENSG00000170374	zf-C2H2	ENSP00000441367;ENSP00000302812;ENSP00000443827;	121340
	Homo_sapiens	CSRNP1	ENSG00000144655	CSRNP_N	ENSP00000273153;ENSP00000422532;	64651
	Homo_sapiens	DLX6	ENSG00000006377	Homeobox	ENSP00000451635;ENSP00000428480;	1750
	Homo_sapiens	HSF1	ENSG00000185122	HSF	ENSP00000383590;ENSP00000431512;ENSP00000436616;	3297
	Homo_sapiens	ERG	ENSG00000157554	ETS	ENSP00000288319;ENSP00000396268;ENSP00000381882;ENSP00000381877;ENSP00000381881;ENSP00000381879;ENSP00000381871;ENSP00000414150;ENSP00000394694;ENSP00000381891;	2078
	Homo_sapiens	MAF	ENSG00000178573	TF_bZIP	ENSP00000327048;ENSP00000377019;ENSP00000455097;	4094
	Homo_sapiens	ZNF404	ENSG00000176222	zf-C2H2	ENSP00000319479;ENSP00000466051;	342908
	Homo_sapiens	AL033529.1	ENSG00000254553	ZBTB	ENSP00000455300;ENSP00000455300;	-
	Homo_sapiens	ZNF275	ENSG00000063587	zf-C2H2	ENSP00000359271;ENSP00000359269;	105373378
	Homo_sapiens	RFX3	ENSG00000080298	RFX	ENSP00000351574;ENSP00000482598;ENSP00000303847;ENSP00000405664;ENSP00000371434;	5991
	Homo_sapiens	MAZ	ENSG00000103495	zf-C2H2	ENSP00000458201;ENSP00000443956;ENSP00000313362;ENSP00000455913;ENSP00000461630;ENSP00000219782;ENSP00000480440;ENSP00000460057;ENSP00000455794;	4150
	Homo_sapiens	IKZF5	ENSG00000095574	zf-C2H2	ENSP00000478056;ENSP00000357881;	64376
	Homo_sapiens	KLF9	ENSG00000119138	zf-C2H2	ENSP00000366330;	687
	Homo_sapiens	ZNF665	ENSG00000197497	zf-C2H2	ENSP00000469154;ENSP00000379702;	79788
	Homo_sapiens	ZNF682	ENSG00000197124	zf-C2H2	ENSP00000470718;ENSP00000471717;ENSP00000380351;ENSP00000380348;ENSP00000351324;	91120
	Homo_sapiens	ZNF566	ENSG00000186017	zf-C2H2	ENSP00000465343;ENSP00000401259;ENSP00000376010;ENSP00000411526;ENSP00000467764;ENSP00000415520;	84924
	Homo_sapiens	FOXB1	ENSG00000171956	Fork_head	ENSP00000379369;	27023
	Homo_sapiens	DBX2	ENSG00000185610	Homeobox	ENSP00000331470;	440097
	Homo_sapiens	FOXG1	ENSG00000176165	Fork_head	ENSP00000339004;	2290
	Homo_sapiens	JUNB	ENSG00000171223	TF_bZIP	ENSP00000303315;	3726
	Homo_sapiens	DPRX	ENSG00000204595	Homeobox	ENSP00000365838;	503834
	Homo_sapiens	MAFF	ENSG00000185022	TF_bZIP	ENSP00000416493;ENSP00000345393;ENSP00000388882;ENSP00000442060;ENSP00000391589;ENSP00000441482;ENSP00000384094;	23764
	Homo_sapiens	SRY	ENSG00000184895	HMG	ENSP00000372547;	6736
	Homo_sapiens	FOXP4	ENSG00000137166	Fork_head	ENSP00000362154;ENSP00000386958;ENSP00000309823;ENSP00000362151;ENSP00000362148;	116113
	Homo_sapiens	MYRF	ENSG00000124920	NDT80/PhoG	ENSP00000265460;ENSP00000278836;	745
	Homo_sapiens	AFF2	ENSG00000155966	AF-4	ENSP00000286437;ENSP00000359487;ENSP00000359486;ENSP00000345459;ENSP00000359489;	2334
	Homo_sapiens	OVOL2	ENSG00000125850	zf-C2H2	ENSP00000278780;	58495
	Homo_sapiens	TGIF2LY	ENSG00000176679	Homeobox	ENSP00000318502;ENSP00000453750;	90655
	Homo_sapiens	ZSCAN29	ENSG00000140265	zf-C2H2	ENSP00000456883;ENSP00000380174;	146050
	Homo_sapiens	ZNF852	ENSG00000178917	zf-C2H2	ENSP00000389841;	285346
	Homo_sapiens	TCF23	ENSG00000163792	bHLH	ENSP00000296096;	150921
	Homo_sapiens	FOSB	ENSG00000125740	TF_bZIP	ENSP00000466530;ENSP00000468207;ENSP00000465552;ENSP00000465528;ENSP00000485018;ENSP00000468482;ENSP00000245919;	2354
	Homo_sapiens	BHMG1	ENSG00000237452	HMG	ENSP00000402674;	388553
	Homo_sapiens	NKX2-2	ENSG00000125820	Homeobox	ENSP00000366347;	4821
	Homo_sapiens	POU3F2	ENSG00000184486	Pou	ENSP00000329170;	5454
	Homo_sapiens	NR2F6	ENSG00000160113	RXR-like	ENSP00000291442;ENSP00000471686;	2063
	Homo_sapiens	BCL11A	ENSG00000119866	zf-C2H2	ENSP00000496168;ENSP00000338774;ENSP00000351307;ENSP00000349300;	53335
	Homo_sapiens	AC115220.1	ENSG00000241149	zf-C2H2	ENSP00000492202;	-
	Homo_sapiens	ZNF268	ENSG00000090612	zf-C2H2	ENSP00000444412;ENSP00000228289;	10795
	Homo_sapiens	TULP4	ENSG00000130338	Tub	ENSP00000356064;	56995
	Homo_sapiens	ASCL5	ENSG00000232237	bHLH	ENSP00000469019;ENSP00000472681;	647219
	Homo_sapiens	HIC1	ENSG00000177374	ZBTB	ENSP00000314080;ENSP00000314080;ENSP00000467045;ENSP00000382742;ENSP00000477858;	3090
	Homo_sapiens	ZBTB45	ENSG00000119574	ZBTB	ENSP00000346603;ENSP00000346603;ENSP00000469089;ENSP00000470316;ENSP00000473072;	84878
	Homo_sapiens	ZNF836	ENSG00000196267	zf-C2H2	ENSP00000325038;ENSP00000470239;	162962
	Homo_sapiens	ZNF670	ENSG00000277462	zf-C2H2	ENSP00000355459;	93474
	Homo_sapiens	ZFHX2	ENSG00000136367	Homeobox	ENSP00000413418;	85446
	Homo_sapiens	FOXF2	ENSG00000137273	Fork_head	ENSP00000259806;ENSP00000496415;	2295
	Homo_sapiens	SMARCE1	ENSG00000073584	HMG	ENSP00000495857;ENSP00000496445;ENSP00000493649;ENSP00000367039;ENSP00000494537;ENSP00000493974;ENSP00000463282;ENSP00000464061;ENSP00000463216;ENSP00000496311;ENSP00000411607;ENSP00000462475;ENSP00000445370;ENSP00000464511;ENSP00000494214;ENSP00000323967;ENSP00000496546;ENSP00000496097;ENSP00000496094;ENSP00000496661;ENSP00000466608;ENSP00000495021;ENSP00000494771;ENSP00000392958;ENSP00000462857;	6605
	Homo_sapiens	ZNF789	ENSG00000198556	zf-C2H2	ENSP00000331927;	285989
	Homo_sapiens	MYT1L	ENSG00000186487	zf-C2HC	ENSP00000384219;ENSP00000382111;ENSP00000473409;ENSP00000496210;ENSP00000396103;ENSP00000382114;	23040
	Homo_sapiens	ZNF24	ENSG00000172466	zf-C2H2	ENSP00000382015;ENSP00000261332;	7572
	Homo_sapiens	TBX3	ENSG00000135111	T-box	ENSP00000257567;ENSP00000257566;	6926
	Homo_sapiens	NEUROD4	ENSG00000123307	bHLH	ENSP00000242994;	58158
	Homo_sapiens	AR	ENSG00000169083	ESR-like	ENSP00000484033;ENSP00000421155;ENSP00000379358;ENSP00000425199;ENSP00000363822;ENSP00000482407;ENSP00000379359;	367
	Homo_sapiens	MBD2	ENSG00000134046	MBD	ENSP00000381435;ENSP00000464554;ENSP00000256429;	8932
	Homo_sapiens	ZNF189	ENSG00000136870	zf-C2H2	ENSP00000259395;ENSP00000342019;ENSP00000363995;	7743
	Homo_sapiens	PHOX2A	ENSG00000165462	Homeobox	ENSP00000298231;ENSP00000444845;	401
	Homo_sapiens	ZFP64	ENSG00000020256	zf-C2H2	ENSP00000344615;ENSP00000355179;ENSP00000379312;ENSP00000216923;ENSP00000403424;ENSP00000360570;ENSP00000360578;ENSP00000360573;	55734
	Homo_sapiens	SMAD6	ENSG00000137834	MH1	ENSP00000452955;ENSP00000288840;	4091
	Homo_sapiens	THAP10	ENSG00000129028	THAP	ENSP00000249861;	56906
	Homo_sapiens	AC073111.5	ENSG00000284691	zf-C2H2	ENSP00000492887;ENSP00000493097;ENSP00000493012;	-
	Homo_sapiens	FOXD4L3	ENSG00000187559	Fork_head	ENSP00000341961;	286380
	Homo_sapiens	TP73	ENSG00000078900	P53	ENSP00000367537;ENSP00000367534;ENSP00000340740;ENSP00000367529;ENSP00000474322;ENSP00000367539;ENSP00000367545;ENSP00000346423;ENSP00000474626;ENSP00000350366;ENSP00000475143;	7161
	Homo_sapiens	ZNF587B	ENSG00000269343	zf-C2H2	ENSP00000472004;ENSP00000392410;ENSP00000469623;	100293516
	Homo_sapiens	HOXB13	ENSG00000159184	Homeobox	ENSP00000290295;	10481
	Homo_sapiens	BHLHA9	ENSG00000205899	bHLH	ENSP00000375248;	727857
	Homo_sapiens	ZNF184	ENSG00000096654	zf-C2H2	ENSP00000366636;ENSP00000211936;	7738
	Homo_sapiens	ZNF471	ENSG00000196263	zf-C2H2	ENSP00000309161;	57573
	Homo_sapiens	HOXA5	ENSG00000106004	Homeobox	ENSP00000222726;	3202
	Homo_sapiens	ZNF362	ENSG00000160094	zf-C2H2	ENSP00000446335;ENSP00000362527;	149076
	Homo_sapiens	ZBTB17	ENSG00000116809	ZBTB	ENSP00000438529;ENSP00000408483;ENSP00000364895;ENSP00000364895;ENSP00000400827;ENSP00000364885;ENSP00000364885;	7709
	Homo_sapiens	ZNF160	ENSG00000170949	zf-C2H2	ENSP00000470961;ENSP00000406201;ENSP00000469393;ENSP00000470573;ENSP00000409597;	90338
	Homo_sapiens	GABPA	ENSG00000154727	ETS	ENSP00000346886;ENSP00000382948;	2551
	Homo_sapiens	ZNF142	ENSG00000115568	zf-C2H2	ENSP00000408643;ENSP00000415156;ENSP00000398798;	7701
	Homo_sapiens	ZNF771	ENSG00000179965	zf-C2H2	ENSP00000323945;ENSP00000416197;	51333
	Homo_sapiens	THAP12	ENSG00000137492	THAP	ENSP00000433966;ENSP00000260045;	5612
	Homo_sapiens	HMX3	ENSG00000188620	Homeobox	ENSP00000350549;	340784
	Homo_sapiens	ZNF736	ENSG00000234444	zf-C2H2	ENSP00000347210;ENSP00000400852;	728927
	Homo_sapiens	ZFP14	ENSG00000142065	zf-C2H2	ENSP00000270001;	57677
	Homo_sapiens	RORA	ENSG00000069667	THR-like	ENSP00000402971;ENSP00000453322;ENSP00000261523;ENSP00000335087;ENSP00000309753;	6095
	Homo_sapiens	PAX4	ENSG00000106331	PAX	ENSP00000491782;ENSP00000477877;ENSP00000344297;ENSP00000451923;ENSP00000339906;ENSP00000368014;ENSP00000473846;	5078
	Homo_sapiens	ZBTB4	ENSG00000174282	ZBTB	ENSP00000307858;ENSP00000307858;ENSP00000369973;ENSP00000369973;	57659
	Homo_sapiens	HOXC4	ENSG00000198353	Homeobox	ENSP00000305973;ENSP00000399808;	3221
	Homo_sapiens	CREB5	ENSG00000146592	TF_bZIP	ENSP00000379593;ENSP00000387197;ENSP00000379592;ENSP00000350359;ENSP00000379594;	9586
	Homo_sapiens	POU4F1	ENSG00000152192	Pou	ENSP00000366413;	5457
	Homo_sapiens	KLF12	ENSG00000118922	zf-C2H2	ENSP00000366897;	11278
	Homo_sapiens	ZNF345	ENSG00000251247	zf-C2H2	ENSP00000491547;ENSP00000465431;ENSP00000431202;ENSP00000482400;ENSP00000331120;ENSP00000477522;ENSP00000466374;ENSP00000431216;ENSP00000465851;	25850
	Homo_sapiens	TEAD1	ENSG00000187079	TEA	ENSP00000334754;ENSP00000435977;ENSP00000435233;ENSP00000432587;ENSP00000491500;	7003
	Homo_sapiens	LMX1B	ENSG00000136944	Homeobox	ENSP00000347684;ENSP00000453580;ENSP00000436930;ENSP00000362573;	4010
	Homo_sapiens	PIAS1	ENSG00000033800	zf-MIZ	ENSP00000249636;ENSP00000438574;	8554
	Homo_sapiens	NR1H2	ENSG00000131408	THR-like	ENSP00000472526;ENSP00000471194;ENSP00000471294;ENSP00000470518;ENSP00000472138;ENSP00000396151;ENSP00000472271;ENSP00000469778;ENSP00000253727;	7376
	Homo_sapiens	ZNF324B	ENSG00000249471	zf-C2H2	ENSP00000438930;ENSP00000337473;	388569
	Homo_sapiens	MYCN	ENSG00000134323	bHLH	ENSP00000281043;ENSP00000491476;	4613
	Homo_sapiens	ZNF175	ENSG00000105497	zf-C2H2	ENSP00000262259;	7728
	Homo_sapiens	VENTX	ENSG00000151650	Homeobox	ENSP00000357556;	27287
	Homo_sapiens	ZNF559-ZNF177	ENSG00000270011	zf-C2H2	ENSP00000445323;	100529215
	Homo_sapiens	VDR	ENSG00000111424	THR-like	ENSP00000229022;ENSP00000449074;ENSP00000449573;ENSP00000447173;ENSP00000448659;ENSP00000450105;ENSP00000378734;ENSP00000449561;	7421
	Homo_sapiens	ZNF546	ENSG00000187187	zf-C2H2	ENSP00000469540;ENSP00000339823;	339327
	Homo_sapiens	AFF3	ENSG00000144218	AF-4	ENSP00000395068;ENSP00000317421;ENSP00000399795;ENSP00000406484;ENSP00000386834;ENSP00000411383;ENSP00000414099;ENSP00000396582;ENSP00000387207;ENSP00000416685;ENSP00000393732;	3899
	Homo_sapiens	MBD1	ENSG00000141644	MBD	ENSP00000381502;ENSP00000468785;ENSP00000269471;ENSP00000339546;ENSP00000464823;ENSP00000467763;ENSP00000381506;ENSP00000372407;ENSP00000465923;ENSP00000285102;ENSP00000405268;ENSP00000381508;ENSP00000468042;ENSP00000466092;ENSP00000467017;ENSP00000269468;ENSP00000468430;ENSP00000269469;	4152
	Homo_sapiens	KLF16	ENSG00000129911	zf-C2H2	ENSP00000483701;ENSP00000439973;ENSP00000480570;ENSP00000250916;	83855
	Homo_sapiens	ZNF737	ENSG00000237440	zf-C2H2	ENSP00000471995;ENSP00000471784;ENSP00000395733;	100129842
	Homo_sapiens	ZNF169	ENSG00000175787	zf-C2H2	ENSP00000378792;	169841
	Homo_sapiens	ZNF695	ENSG00000197472	zf-C2H2	ENSP00000341236;	57116
	Homo_sapiens	SP5	ENSG00000204335	zf-C2H2	ENSP00000364430;	389058
	Homo_sapiens	CAMTA2	ENSG00000108509	CG-1	ENSP00000459519;ENSP00000458560;ENSP00000354828;ENSP00000460751;ENSP00000460779;ENSP00000370712;ENSP00000412886;ENSP00000321813;	23125
	Homo_sapiens	SOX6	ENSG00000110693	HMG	ENSP00000324948;ENSP00000433233;ENSP00000379644;ENSP00000432134;ENSP00000434455;	55553
	Homo_sapiens	CAMTA1	ENSG00000171735	CG-1	ENSP00000306522;	23261
	Homo_sapiens	DDIT3	ENSG00000175197	TF_bZIP	ENSP00000494844;ENSP00000448665;ENSP00000340671;ENSP00000447803;ENSP00000447188;	1649
	Homo_sapiens	ZNF525	ENSG00000203326	zf-C2H2	ENSP00000419136;ENSP00000417696;	170958
	Homo_sapiens	LEUTX	ENSG00000213921	Homeobox	ENSP00000380053;ENSP00000491740;	342900
	Homo_sapiens	AC092835.1	ENSG00000233757	zf-C2H2	ENSP00000478941;	-
	Homo_sapiens	ZKSCAN7	ENSG00000196345	zf-C2H2	ENSP00000405034;ENSP00000395524;ENSP00000273320;	55888
	Homo_sapiens	ZNF285	ENSG00000267508	zf-C2H2	ENSP00000483662;ENSP00000464788;ENSP00000439431;	26974
	Homo_sapiens	RCOR2	ENSG00000167771	MYB	ENSP00000301459;	283248
	Homo_sapiens	ARGFX	ENSG00000186103	Homeobox	ENSP00000335578;	503582
	Homo_sapiens	ZNF30	ENSG00000168661	zf-C2H2	ENSP00000403441;ENSP00000469954;ENSP00000303889;	90075
	Homo_sapiens	MNX1	ENSG00000130675	Homeobox	ENSP00000438552;ENSP00000401158;ENSP00000252971;	3110
	Homo_sapiens	MYF5	ENSG00000111049	bHLH	ENSP00000228644;	4617
	Homo_sapiens	ZNF354B	ENSG00000178338	zf-C2H2	ENSP00000327143;	117608
	Homo_sapiens	NKX3-1	ENSG00000167034	Homeobox	ENSP00000370253;ENSP00000429729;	4824
	Homo_sapiens	KLF3	ENSG00000109787	zf-C2H2	ENSP00000261438;	51274
	Homo_sapiens	FOXD4L1	ENSG00000184492	Fork_head	ENSP00000302756;	200350
	Homo_sapiens	PITX2	ENSG00000164093	Homeobox	ENSP00000484909;ENSP00000347192;ENSP00000495061;ENSP00000347004;ENSP00000378097;ENSP00000475617;ENSP00000304169;ENSP00000484763;ENSP00000421454;ENSP00000424142;ENSP00000378095;ENSP00000481951;	5308
	Homo_sapiens	ZNF772	ENSG00000197128	zf-C2H2	ENSP00000395967;ENSP00000348992;ENSP00000480278;ENSP00000341165;ENSP00000477730;	400720
	Homo_sapiens	ZBTB16	ENSG00000109906	ZBTB	ENSP00000376721;ENSP00000376721;ENSP00000338157;ENSP00000338157;	7704
	Homo_sapiens	ZNF575	ENSG00000176472	zf-C2H2	ENSP00000472578;ENSP00000471083;ENSP00000315870;ENSP00000413956;	284346
	Homo_sapiens	ZNF620	ENSG00000177842	zf-C2H2	ENSP00000322265;ENSP00000391472;	253639
	Homo_sapiens	ZNF761	ENSG00000160336	zf-C2H2	ENSP00000481272;ENSP00000480218;	388561
	Homo_sapiens	ZNF793	ENSG00000188227	zf-C2H2	ENSP00000487183;ENSP00000444355;ENSP00000468605;ENSP00000396402;	390927
	Homo_sapiens	ZNF254	ENSG00000213096	zf-C2H2	ENSP00000349494;ENSP00000483222;ENSP00000484930;ENSP00000482703;	9534
	Homo_sapiens	TFAP2B	ENSG00000008196	AP-2	ENSP00000377265;	7021
	Homo_sapiens	SNAPC4	ENSG00000165684	MYB	ENSP00000298532;ENSP00000490037;	6621
	Homo_sapiens	ZNF675	ENSG00000197372	zf-C2H2	ENSP00000352836;	171392
	Homo_sapiens	ZNF860	ENSG00000197385	zf-C2H2	ENSP00000373274;	344787
	Homo_sapiens	FOXD3	ENSG00000187140	Fork_head	ENSP00000360157;	27022
	Homo_sapiens	ZNF132	ENSG00000131849	zf-C2H2	ENSP00000254166;ENSP00000491571;	7691
	Homo_sapiens	NFE2L3	ENSG00000050344	TF_bZIP	ENSP00000056233;	9603
	Homo_sapiens	ZNF510	ENSG00000081386	zf-C2H2	ENSP00000223428;ENSP00000364379;	22869
	Homo_sapiens	HOXC6	ENSG00000197757	Homeobox	ENSP00000243108;ENSP00000377864;	3223
	Homo_sapiens	THRB	ENSG00000151090	THR-like	ENSP00000493709;ENSP00000414100;ENSP00000379904;ENSP00000496686;ENSP00000496095;ENSP00000348827;ENSP00000496509;ENSP00000494618;ENSP00000280696;ENSP00000496029;ENSP00000404898;ENSP00000496616;ENSP00000414444;	7068
	Homo_sapiens	ZNF774	ENSG00000196391	zf-C2H2	ENSP00000346348;	342132
	Homo_sapiens	ZFP28	ENSG00000196867	zf-C2H2	ENSP00000301318;	140612
	Homo_sapiens	NFE2L1	ENSG00000082641	TF_bZIP	ENSP00000464446;ENSP00000463291;ENSP00000461960;ENSP00000445811;ENSP00000355190;ENSP00000354855;ENSP00000350072;	4779
	Homo_sapiens	HOXD4	ENSG00000170166	Homeobox	ENSP00000302548;	3233
	Homo_sapiens	ZNF681	ENSG00000196172	zf-C2H2	ENSP00000384000;ENSP00000433806;	148213
	Homo_sapiens	NFIL3	ENSG00000165030	TF_bZIP	ENSP00000297689;	4783
	Homo_sapiens	FOXP3	ENSG00000049768	Fork_head	ENSP00000365380;ENSP00000365372;ENSP00000428952;ENSP00000451208;ENSP00000396415;ENSP00000365369;	50943
	Homo_sapiens	CUX2	ENSG00000111249	CUT	ENSP00000261726;	23316
	Homo_sapiens	CREB3	ENSG00000107175	TF_bZIP	ENSP00000342136;	10488
	Homo_sapiens	ARNT2	ENSG00000172379	bHLH	ENSP00000453792;ENSP00000307479;ENSP00000453651;ENSP00000479393;	9915
	Homo_sapiens	MTA3	ENSG00000057935	zf-GATA	ENSP00000385045;ENSP00000385823;ENSP00000384249;ENSP00000383973;ENSP00000391455;ENSP00000386763;ENSP00000385241;	57504
	Homo_sapiens	AEBP2	ENSG00000139154	zf-C2H2	ENSP00000354267;ENSP00000381840;ENSP00000437983;ENSP00000444255;ENSP00000266508;	121536
	Homo_sapiens	TEAD4	ENSG00000197905	TEA	ENSP00000444528;ENSP00000352926;ENSP00000438453;ENSP00000351184;ENSP00000411475;	7004
	Homo_sapiens	ZNF250	ENSG00000196150	zf-C2H2	ENSP00000292579;ENSP00000393442;	58500
	Homo_sapiens	FOXD2	ENSG00000186564	Fork_head	ENSP00000335493;	2306
	Homo_sapiens	JAZF1	ENSG00000153814	zf-C2H2	ENSP00000283928;	221895
	Homo_sapiens	MYRFL	ENSG00000166268	NDT80/PhoG	ENSP00000449598;ENSP00000448753;	196446
	Homo_sapiens	THAP1	ENSG00000131931	THAP	ENSP00000254250;ENSP00000433912;	55145
	Homo_sapiens	ZNF578	ENSG00000258405	zf-C2H2	ENSP00000459216;	147660
	Homo_sapiens	ZNF461	ENSG00000197808	zf-C2H2	ENSP00000479057;ENSP00000467931;ENSP00000479585;ENSP00000353515;	92283
	Homo_sapiens	IKZF3	ENSG00000161405	zf-C2H2	ENSP00000420463;ENSP00000341977;ENSP00000462791;ENSP00000367194;ENSP00000345622;ENSP00000344544;ENSP00000403776;ENSP00000367179;ENSP00000438972;ENSP00000463505;ENSP00000344471;	22806
	Homo_sapiens	FOXJ2	ENSG00000065970	Fork_head	ENSP00000403411;ENSP00000162391;	55810
	Homo_sapiens	AC187653.1	ENSG00000248767	Fork_head	ENSP00000492766;	100288524
	Homo_sapiens	ZNF788	ENSG00000214189	zf-C2H2	ENSP00000380866;	-
	Homo_sapiens	ZNF708	ENSG00000182141	zf-C2H2	ENSP00000469961;ENSP00000349401;	7562
	Homo_sapiens	TERB1	ENSG00000249961	MYB	ENSP00000462883;ENSP00000463762;	283847
	Homo_sapiens	ZFP92	ENSG00000189420	zf-C2H2	ENSP00000462054;	139735
	Homo_sapiens	IRF8	ENSG00000140968	IRF	ENSP00000455784;ENSP00000456992;ENSP00000455048;ENSP00000268638;ENSP00000458047;ENSP00000455816;	3394
	Homo_sapiens	ZNF705D	ENSG00000215343	zf-C2H2	ENSP00000445477;ENSP00000382957;	728957
	Homo_sapiens	MXD3	ENSG00000213347	bHLH	ENSP00000425029;ENSP00000389716;ENSP00000416921;ENSP00000421463;ENSP00000401867;	83463
	Homo_sapiens	ZNF506	ENSG00000081665	zf-C2H2	ENSP00000440625;ENSP00000468150;ENSP00000468206;ENSP00000408892;ENSP00000393835;	440515
	Homo_sapiens	RHOXF2	ENSG00000131721	Homeobox	ENSP00000360441;	84528
	Homo_sapiens	NHLH2	ENSG00000177551	bHLH	ENSP00000322087;ENSP00000358519;ENSP00000405062;	4808
	Homo_sapiens	STAT5B	ENSG00000173757	STAT	ENSP00000293328;	6777
	Homo_sapiens	ZNF490	ENSG00000188033	zf-C2H2	ENSP00000311521;ENSP00000404112;	57474
	Homo_sapiens	ZNF516	ENSG00000101493	zf-C2H2	ENSP00000478712;ENSP00000446211;ENSP00000394757;	9658
	Homo_sapiens	NFKB2	ENSG00000077150	RHD	ENSP00000410256;ENSP00000471586;ENSP00000358983;ENSP00000189444;	4791
	Homo_sapiens	ZNF99	ENSG00000213973	zf-C2H2	ENSP00000380293;ENSP00000472969;	7652
	Homo_sapiens	ESR1	ENSG00000091831	ESR-like	ENSP00000384064;ENSP00000401995;ENSP00000342630;ENSP00000394721;ENSP00000206249;ENSP00000405330;ENSP00000387500;	2099
	Homo_sapiens	DMRTA2	ENSG00000142700	DM	ENSP00000383909;ENSP00000399370;	63950
	Homo_sapiens	INSM1	ENSG00000173404	zf-C2H2	ENSP00000312631;	3642
	Homo_sapiens	SOX5	ENSG00000134532	HMG	ENSP00000439832;ENSP00000398273;ENSP00000443520;ENSP00000441973;ENSP00000379328;ENSP00000370788;ENSP00000493866;ENSP00000437487;	6660
	Homo_sapiens	TBX18	ENSG00000112837	T-box	ENSP00000358677;ENSP00000475498;ENSP00000476137;ENSP00000475873;	9096
	Homo_sapiens	HNF4G	ENSG00000164749	RXR-like	ENSP00000346339;ENSP00000379701;	3174
	Homo_sapiens	ATF1	ENSG00000123268	TF_bZIP	ENSP00000262053;	466
	Homo_sapiens	SCRT2	ENSG00000215397	zf-C2H2	ENSP00000246104;	85508
	Homo_sapiens	NKX1-2	ENSG00000229544	Homeobox	ENSP00000451945;	390010
	Homo_sapiens	ZNF384	ENSG00000126746	zf-C2H2	ENSP00000473311;ENSP00000354592;ENSP00000348018;ENSP00000412911;ENSP00000321650;ENSP00000399572;ENSP00000380019;	171017
	Homo_sapiens	PLAGL2	ENSG00000126003	zf-C2H2	ENSP00000246229;	5326
	Homo_sapiens	POU4F2	ENSG00000151615	Pou	ENSP00000281321;	5458
	Homo_sapiens	NANOG	ENSG00000111704	Homeobox	ENSP00000435288;ENSP00000444434;ENSP00000229307;	79923
	Homo_sapiens	ZNF81	ENSG00000197779	zf-C2H2	ENSP00000341151;ENSP00000366153;	347344
	Homo_sapiens	ZNF497	ENSG00000174586	zf-C2H2	ENSP00000311183;ENSP00000402815;	162968
	Homo_sapiens	NR0B2	ENSG00000131910	Miscellaneous	ENSP00000254227;	8431
	Homo_sapiens	AC010487.3	ENSG00000283088	zf-C2H2	ENSP00000489045;	-
	Homo_sapiens	AC004080.3	ENSG00000257184	Homeobox	ENSP00000421799;	-
	Homo_sapiens	ZNF135	ENSG00000176293	zf-C2H2	ENSP00000321406;ENSP00000369437;ENSP00000427691;ENSP00000441410;ENSP00000422074;	7694
	Homo_sapiens	RELB	ENSG00000104856	RHD	ENSP00000423287;ENSP00000221452;ENSP00000485826;	5971
	Homo_sapiens	GTF2IRD1	ENSG00000006704	GTF2I	ENSP00000265755;ENSP00000417909;ENSP00000418383;ENSP00000397566;ENSP00000408477;	9569
	Homo_sapiens	CUX1	ENSG00000257923	CUT	ENSP00000451558;ENSP00000446630;ENSP00000292535;ENSP00000447373;ENSP00000496653;ENSP00000450125;ENSP00000353401;ENSP00000494610;	1523
	Homo_sapiens	ZNF207	ENSG00000010244	Others	-	7756
	Homo_sapiens	LTF	ENSG00000012223	Others	-	4057
	Homo_sapiens	PRDM11	ENSG00000019485	Others	-	56981
	Homo_sapiens	BCLAF1	ENSG00000029363	Others	-	9774
	Homo_sapiens	TFB1M	ENSG00000029639	Others	-	51106
	Homo_sapiens	ZNF280C	ENSG00000056277	Others	-	55609
	Homo_sapiens	PARP12	ENSG00000059378	Others	-	64761
	Homo_sapiens	GPBP1	ENSG00000062194	Others	-	65056
	Homo_sapiens	RFXANK	ENSG00000064490	Others	-	8625
	Homo_sapiens	MLLT10	ENSG00000078403	Others	-	8028
	Homo_sapiens	KHSRP	ENSG00000088247	Others	-	8570
	Homo_sapiens	HIF1A	ENSG00000100644	Others	-	3091
	Homo_sapiens	ADNP2	ENSG00000101544	Others	-	22850
	Homo_sapiens	CENPT	ENSG00000102901	Others	-	80152
	Homo_sapiens	CAPN15	ENSG00000103326	Others	-	6650
	Homo_sapiens	GABPB1	ENSG00000104064	Others	-	2553
	Homo_sapiens	MYEF2	ENSG00000104177	Others	-	50804
	Homo_sapiens	TAX1BP1	ENSG00000106052	Others	-	8887
	Homo_sapiens	AKNA	ENSG00000106948	Others	-	80709
	Homo_sapiens	CREBL2	ENSG00000111269	Others	-	1389
	Homo_sapiens	CENPA	ENSG00000115163	Others	-	1058
	Homo_sapiens	CEBPZ	ENSG00000115816	Others	-	10153
	Homo_sapiens	PLEK	ENSG00000115956	Others	-	5341
	Homo_sapiens	EPAS1	ENSG00000116016	Others	-	2034
	Homo_sapiens	SFPQ	ENSG00000116560	Others	-	6421
	Homo_sapiens	GON4L	ENSG00000116580	Others	-	54856
	Homo_sapiens	PHTF1	ENSG00000116793	Others	-	10745
	Homo_sapiens	BLZF1	ENSG00000117475	Others	-	8548
	Homo_sapiens	ZNF706	ENSG00000120963	Others	-	51123
	Homo_sapiens	KIAA1549	ENSG00000122778	Others	-	57670
	Homo_sapiens	ZNFX1	ENSG00000124201	Others	-	57169
	Homo_sapiens	SLC2A4RG	ENSG00000125520	Others	-	56731
	Homo_sapiens	RBCK1	ENSG00000125826	Others	-	10616
	Homo_sapiens	YEATS4	ENSG00000127337	Others	-	8089
	Homo_sapiens	CASZ1	ENSG00000130940	Others	-	54897
	Homo_sapiens	CC2D1A	ENSG00000132024	Others	-	54862
	Homo_sapiens	ZNF414	ENSG00000133250	Others	-	84330
	Homo_sapiens	XPA	ENSG00000136936	Others	-	7507
	Homo_sapiens	TCF19	ENSG00000137310	Others	-	6941
	Homo_sapiens	ZNF280D	ENSG00000137871	Others	-	54816
	Homo_sapiens	PREB	ENSG00000138073	Others	-	10113
	Homo_sapiens	SMARCAL1	ENSG00000138375	Others	-	50485
	Homo_sapiens	CARF	ENSG00000138380	Others	-	79800
	Homo_sapiens	TCF25	ENSG00000141002	Others	-	22980
	Homo_sapiens	ZNF750	ENSG00000141579	Others	-	79755
	Homo_sapiens	GABPB2	ENSG00000143458	Others	-	126626
	Homo_sapiens	TMF1	ENSG00000144747	Others	-	7110
	Homo_sapiens	LYAR	ENSG00000145220	Others	-	55646
	Homo_sapiens	PURB	ENSG00000146676	Others	-	5814
	Homo_sapiens	CIZ1	ENSG00000148337	Others	-	25792
	Homo_sapiens	ANKRD30A	ENSG00000148513	Others	-	91074
	Homo_sapiens	THYN1	ENSG00000151500	Others	-	29087
	Homo_sapiens	SETBP1	ENSG00000152217	Others	-	26040
	Homo_sapiens	AHCTF1	ENSG00000153207	Others	-	25909
	Homo_sapiens	ELMSAN1	ENSG00000156030	Others	-	91748
	Homo_sapiens	GATAD1	ENSG00000157259	Others	-	57798
	Homo_sapiens	SON	ENSG00000159140	Others	-	6651
	Homo_sapiens	GPBP1L1	ENSG00000159592	Others	-	60313
	Homo_sapiens	ZNF326	ENSG00000162664	Others	-	284695
	Homo_sapiens	SPZ1	ENSG00000164299	Others	-	84654
	Homo_sapiens	FAM170A	ENSG00000164334	Others	-	340069
	Homo_sapiens	CREBRF	ENSG00000164463	Others	-	153222
	Homo_sapiens	ZNF704	ENSG00000164684	Others	-	619279
	Homo_sapiens	ZNF503	ENSG00000165655	Others	-	84858
	Homo_sapiens	RAG1	ENSG00000166349	Others	-	5896
	Homo_sapiens	PHB	ENSG00000167085	Others	-	5245
	Homo_sapiens	TET2	ENSG00000168769	Others	-	54790
	Homo_sapiens	ZNF608	ENSG00000168916	Others	-	57507
	Homo_sapiens	ZNF280A	ENSG00000169548	Others	-	129025
	Homo_sapiens	CENPX	ENSG00000169689	Others	-	201254
	Homo_sapiens	CNBP	ENSG00000169714	Others	-	7555
	Homo_sapiens	NFRKB	ENSG00000170322	Others	-	4798
	Homo_sapiens	ZNF318	ENSG00000171467	Others	-	24149
	Homo_sapiens	PURG	ENSG00000172733	Others	-	29942
	Homo_sapiens	CENPS	ENSG00000175279	Others	-	378708
	Homo_sapiens	MAF1	ENSG00000179632	Others	-	84232
	Homo_sapiens	ZNF609	ENSG00000180357	Others	-	23060
	Homo_sapiens	DMRTC1B	ENSG00000184911	Others	-	728656
	Homo_sapiens	PURA	ENSG00000185129	Others	-	5813
	Homo_sapiens	NKRF	ENSG00000186416	Others	-	55922
	Homo_sapiens	ZNF395	ENSG00000186918	Others	-	55893
	Homo_sapiens	PLSCR1	ENSG00000188313	Others	-	5359
	Homo_sapiens	ZGPAT	ENSG00000197114	Others	-	84619
	Homo_sapiens	ZNF720	ENSG00000197302	Others	-	107983990
	Homo_sapiens	ZNF511	ENSG00000198546	Others	-	118472
	Homo_sapiens	L3MBTL3	ENSG00000198945	Others	-	84456
	Homo_sapiens	CPEB1	ENSG00000214575	Others	-	64506
	Homo_sapiens	ZNF487	ENSG00000243660	Others	-	642819
	Homo_sapiens	NME2	ENSG00000243678	Others	-	4831
	Homo_sapiens	ZNF488	ENSG00000265763	Others	-	118738
	Homo_sapiens	DMRTC1	ENSG00000269502	Others	-	63947
	Homo_sapiens	ZNF280B	ENSG00000275004	Others	-	140883

## Sheet: Supplemental Table 2
TUB AND TFDB											GLOM and TFDB
TUB 32591	TUB 113342	HumanTF	TUB 32591|TUB 113342	TUB 32591|HumanTF	TUB 113342|HumanTF	TUB 32591|TUB 113342|HumanTF					GLOM 32591	GLOM 113342	HumanTF	GLOM 32591|GLOM 113342	GLOM 32591|HumanTF	GLOM 113342|HumanTF	GLOM 32591|GLOM 113342|HumanTF
IFI27	IL6R	ZBTB8B	IFITM1	IRF9	ZBTB16	STAT1					IFI44	PDCD1LG2	ZBTB8B	FCER1G	GATA3	PRDM1	PPARG
IFI44	BST1	GSX2	HLA-B	PLSCR1	STAT5A	RORC					MX2	IRAK3	GSX2	CD53	TCF4	SMAD5	ZEB1
IFI6	KIT	PAX8	HLA-A	JUND	STAT5B	EGR1					CALHM2	SPP1	TBX2	C1QA	SP110	CEBPB	IRF8
IFI44L	CCR5	NKX6-1	IFI16	PARP12	LEF1	NFIL3					MFNG	CCND3	PAX8	ITGB2	MEF2C	ZBTB16	BCL6
B2M	CCR2	ZNF621	C1S	ZNF22	BATF3	NFATC1					HCK	FKBP5	CREB3L1	MYD88	PARP12	STAT5B	RORC
MX1	TFRC	ZNF138	HLA-DMB	NR2F2	IRF3	RELA					OAS2	FCGR2A/C	NKX6-1	IL10RA	ZNF22	IRF3	TAL1
M97935 Homo sapiens transcription factor ISGF-3 mRNA	SIGIRR	ZNF654	ICOSLG	ZBED5	BCL6	IKZF2					LYN	IFNGR1	ZNF621	TLR2	MECOM	NFATC3	RELA
TRIM22	EDNRB	POU3F3	CISH	SP110	NFATC3	LTF					SLCO3A1	CXCL1	ZNF138	CD14	ZFPM2	XBP1	IKZF2
HLA-F	BCL2L11	ALX1	MAP4K2	FOSL2	PPARG	IKZF1					PYCARD	CXCL9	POU3F3	CCRL2	PLSCR1	MAF
HLA-C	SLC2A1	EMX1	HLA-DPB1	MAFF	GATA3	ETS1					C1orf21	RAF1	ALX1	LCP2	SP100	NFKB1
CD81	LAIR1	ZNF718	CDKN1A	ZBTB7B	MAF	GFI1					IFI44L	PSMB7	EMX1	TLR1	FOXN3	IRF1
DUSP1	DEFB1	VSX2	TLR3	CDX2	IRF8	CEBPB					USP46	CX3CL1	ZNF718	CSF1R	IRF7	POU2F2
UBE2L6	CXCL1	POU1F1	C1R	HOXA10							IFI30	ITGB1	VSX2	FN1	HLX
IFIT1	ITGAL	TLX3	C1QA	SMAD9							ISG20	HAVCR2	POU1F1	CCR1	TERF2
PPP2R1B	ITGA6	ZIC2	TNFSF10	NR0B2							MX1	KLRB1	TLX3	C1QB	TWIST1
DNAJB5	IL11RA	ZNF226	PIGR	EVX1							C3AR1	BST2	ZIC2	CYBB	FOSB
DDX60	GP1BB	ZNF808	IL21	NR4A3							TYROBP	IL4R	ZNF226	CD163	PLEK
PSMB9	NOD2	AC067968.1	CSF1	FOXC2							OAS3	LILRA6	ZNF808	IKBKB	SATB1
OAS1	CD19	ZNF442	ATG5	HIC2							LPAR6	CD9	AC067968.1	CCL4	NR4A1
GIMAP4	IKBKAP	MTF1	VCAM1	ZNF646							ASB1	TGFBR1	HIC2	LAIR1	TCF3
ISG15	IL4R	YBX3	CD6	ELK1							PKP4	CCL3	MTF1	LILRB2	SP140L
GADD45B	TAGAP	ZNF705A	CLU	MEF2D							MICB	CD19	YBX3	CD36	IKZF5
LDLR	S1PR1	NFE2	NOS2	ZNF747							GIMAP4	TRAF5	ZNF705A	CD86	ZNF609
CROP	PSMB7	RAX2	C1QB	SRF							CLIC2	CCL20	NFE2	ICAM2	MEF2A
NMI	LILRB2	ARID3A	CD22	NKX2-5							HERC6	CCR10	RAX2	TOLLIP	ZNF516
HERC6	ATG16L1	FEZF1	FKBP5	ZNF165							NMI	MCL1	SP1	CD44	NR3C1
IFIH1	THY1	THAP4	CD48	ZFP36L2							PTGER2	MBP	ARID3A	ICOSLG	ZNF133
PFKFB2	CCL20	ZNF286A	BLNK	ZNF292							KLHL26	JAK2	FEZF1	CLEC7A	FOXD1
EIF2AK2	TBK1	FOXQ1	ARG2	HOXD10							HERC5	CCL2	FOXQ1	CR1	SOX17
LOC391020	LILRB4	AIRE	TNFSF12	MAFB							TNFRSF1B	CD4	AIRE	ITGAM	RFX5
ZNF638	ATG7	SNAI3	IFI35	ERF							DYSF	ITGAE	SNAI3	PSMC2	TFE3
PDK4	CD44	ATOH8	GBP1	FOSL1							CALCOCO1	CD274	ATOH8	CFP	PATZ1
C17orf91	CHUK	ZNF674	CFH	SPDEF							IFIH1	CUL9	ZNF45	TAP1	MEIS2
HLA-G	BTK	ZXDA	CXCR3	FOSB							CSTA	CSF2RB	ZNF674	BTK	HOXD1
TPR	ITGAE	NKX6-2	IFNGR1	TBX4							CTSS	TNFSF13B	ZXDA	PSMB9	SOX18
BRD7	CCND3	ZNF689	MAPK11	KLF6							ARHGEF6	IL1RAP	NKX6-2	TLR4	ZNF331
FNTA	HLA-DRB3	ZNF449	NOTCH1	PRDM14							NETO2	CLEC4E	ZNF689	S1PR1	CEBPG
ACTL8	SYK	ZNF2	MME	TP73							FGR	VCAM1	ZNF449	CDH5	NR4A3
DKC1	SLAMF7	TFDP2	CASP3	KLF9							FGL2	C3	ZNF2	CLEC4A	NR3C2
CBX1	DPP4	ZBTB25	IKBKB	PROP1							LAP3	JAK1	TFDP2	CD34	FLI1
A2M	CD8B	PIAS4	MCL1	FOXH1							NAGK	IL8	PIAS4	NOD2	FOXE3
SERPING1	PTPRC_all	HES4	CD40LG	ZNF146							OAS1	CEACAM1	HES4	CD46	NR4A2
ZZZ3	CD27	ZNF592	C2	RARG							STK10	IL13RA1	ZBTB49	IFNAR1	ZNF557
EXOC1	ABCB1	WT1	ITGA5	HNF4A							TGFBI	MAPK14	ZNF837	TLR7	CEBPA
PSMB8	CCL19	ZBTB49	CCL11	ATF3							IFI27	CD24	FOXD4	PSMD7	HOXB6
TUG1	FAS	MAFG	RAF1	NFKB2							FAR2	TLR5	HOMEZ	HLA-DRB1	ZNF76
SIK1	BCAP31	ZNF837	MAPKAPK2	HOXB1							CCND1	MAPKAPK2	ZNF26	BST1	NR1H2
IFITM3	TRAF5	FOXD4	TICAM1	BHLHE40							TRPV2	CD81	ZSCAN20	LILRB4	AHR
ZFP36	CARD9	HOMEZ	TOLLIP	HOXB7							GYG2	MAPK11	MEOX2	IL18R1	SIX2
TMEM140	C7	ZNF26	TYK2	ID3							GUCY1A3	ITGA5	DMRTA1	CASP3	ZSCAN18
TNFRSF10D	GPI	ZSCAN20	ITGAX	FOXN1							MS4A4A	NFKBIA	ZNF567	HLA-DRA	ZNF350
EXT1	C5	MEOX2	CYBB	SREBF2							SLC9A3R1	ATG5	OVOL1	HLA-DMA	SRF
RTP4	TLR5	DMRTA1	CEACAM6	ETV7							USP11	CTNNB1	MAFB	APP	ZNF267
YTHDC1	TLR7	ZNF567	CXCL10	NR4A1							MMRN2	BCAP31	ZNF195	MSR1	ZNF395
NECAB3	CD46	ZNF75D	PRKCD	PRDM11							DHCR7	IL32	PIAS2	PTGER4	TBX3
TDRD7	IL7R	PIAS2	TNF	ATF7							FAM38B	PSMB10	GRHL1	FYN	HOXC6
YOD1	TLR8	GRHL1	CD9	NFATC4							PDE4B	FCGR2A	ATF2	MAP4K2	ZNF408
CETN3	IRAK3	KLF11		PAX5							AOAH	TIRAP	NFAT5	TBK1	TCF7L1
INHA	CD34	ATF2		NEUROG3							SIK1	GPR183	MXD1	IL6ST	STAT1
SGK1	KLRAP1	NFAT5		RUNX2							CD300A	CHUK	SMAD3	LILRA5	YBX2
FKBP8	CTNNB1	MXD1		NR1I2							G6PC3	THY1	DMRT2	PTGS2	ARID5B
SSTR2	SELL	DMRT2		PPARA							TMEM140	CIITA	BARHL1	IL11RA	ZFP2
IL13	ICAM3	BARHL1		PRRX2							CASP1	FCGR3A/B	IKZF4	C5	MECP2
BST2	CUL9	ZNF607		NHLH1							APOBEC3A	C1R	ZNF607	ITGAL	CBFB
CASP6	IL1RL1	E2F7		HIC1							VPS13D	ICAM1	E2F7	C2	ZSCAN16
RPA1	CDH5	ZNF595		HIF3A							MS4A6A	CD45R0	ZNF595	IL1RN	ZNF217
AVP	HRAS	ETV5		NKX3-1							IFITM1	PRKCD	ETV5	CD83	NR6A1
RBM5	IFNAR1	CSRNP3		DLX4							CAPZA1	C4A/B	CSRNP3	IL1RL1	ARNT
PJA1	BCL10	ZNF669		GLI1							GBP2	TNFSF15	ZNF669	TNFSF12	RUNX3
KDM6B	PSMD7	TBX22		YY2							PEX19		TBX22	IL18	MAFG
RAE1	CSF2RB	ZNF304		SMARCE1							IFI16		ZNF304	EDNRB	ZNF91
SART3	PSMC2	FOXN4		ZNF12							RHOG		FOXN4	CCR2	NFIL3
EXTL3	PML	ZBED2		BCLAF1							HCLS1		ZBED2	MME	DNAJC1
XAF1	GZMK	HES5		YBX2							FAM49A		HES5	NT5E	ZNF586
COIL	CD164	ZNF283		SNAI1							EIF2AK2		ZNF283	CFH	CIZ1
CHP	CFD	PLAG1		NCOR1							SH3GLB2		ZNF512B	TLR3	NFX1
HIST1H2BK	SLAMF1	ZNF512B		ZNF771							TIE1		ZNF486	C6	YY1
RARS	CCL2	ZNF486		ARID5A							WBP11		ZMIZ2	CSF1	DNAJC2
HEXB	ITGAM	ZMIZ2		VSX1							LCP1		TFAM	ITGAX	PLAGL2
GLYR1	C1QBP	TERF2		HSF4							DOK2		LCORL	IGF2R	E2F5
APOBEC2	IGF2R	LCORL		MLXIPL							SYT11		THAP5	S100A8	TFEC
ADAR	C3	THAP5		ADNP							QSK		TCF15	TNFRSF14	E2F3
VIM	TNFSF15	ZNF75A		OVOL1							RHOBTB2		ZNF75A	IL1B	ZNF219
ATRX	TRAF1	EGR3		FOXO4							XAF1		HMGB2	IFI35	ZNF189
PSD	MRC1	ZFP69B		PDX1							LY86		ZFP69B	TGFBR2	ZNF148
LGALS3BP	IL21R	USF1		CUX2							CX3CR1		USF1	PDGFB	ID3
CDH15	IL6ST	TBR1		LMX1B							PPME1		TBR1	IKBKAP	CENPT
SMC3	IL2RB	HOXA11		TSC22D2							FAM129A		ZNF165	TNF	E2F2
FGL2	PRF1	LMX1A		FEV							DOCK2		HOXA11	SLAMF7	RERE
ZFAND5	CXCL9	LHX6		FOS							PRKCH		LMX1A	HRAS	SOX2
IFIT3	C14orf166	ZNF16		FOXB1							C9orf167		LHX6	TLR8	GATA6
TUSC3	APP	ZNF225		PAX3							FCN1		ZNF155	TRAF1	ZNF83
MINK1	C9	ZSCAN10		ZNF219							SF3B4		ZNF225	MUC1	PAX4
HLA-DMA	KLRG2	HNF1B		POU3F1							MAP4K4		ZSCAN10	GZMK	TSC22D3
DCTD	ICAM1	AC008758.1		NFKB1							SYNM		HNF1B	ITGA6	EGR3
DCP2	FCGR2A/C	HOXA13		GLI2							PRKCSH		AC008758.1		ZNF211
TNFAIP8	ZAP70	MKX		ZNF573							COL1A2		HOXA13		MZF1
SLC7A10	CCR1	ZNF70		EN2							GMFG		MKX		GABPB1
HLA-DPA1	IL2RG	ZNF282		PAX4							ANXA6		TBX1		ZNF671
NOL8		PRDM13		JUN							ADA		ZNF70		NR2C1
DIO2		ZNF786		GLI3							PDK2		ZNF282		SALL1
HLA-E		ZNF547		JUNB							JAG2		PRDM13		ERG
ARMCX1		EOMES		RUNX1							LAGE3		ZNF786		ZNF589
ESF1		ZNF648		HOXB3							ADAP2		ZNF547		FOSL2
IL1F6		MECP2		MEIS2							IFI6		EOMES		GATAD2A
SLC19A2		ZNF317		WIZ							BTN3A3		ZNF648		BHLHE40
IQSEC2		ZGLP1		AFF4							PTPRC		WIZ		ZNF623
MMP19		BACH2		MYOD1							C1orf38		ZNF317		TFCP2
SNX26		IRX4		PITX3							PLEKHB1		ZGLP1		HSF2
MPZ		ZNF613		VEZF1							PANK2		IRX4		CCDC88A
SLC43A1		SOX30		E2F1							TRIM21		IRF4		ELF4
TRPV5		MEOX1		VENTX							RNF130		HOXA9		DMTF1
SLC38A3		ZNF438		BAZ2A							ARAP3		ZNF613		ZNF124
MAPRE3		ZBTB18		CEBPE							ARHGEF16		SOX30		CSDE1
LGALS1		LYL1		FOXA2							CACNB2		TSC22D4		TFAP2C
EIF4G3		BHLHE22		TBX6							LY96		MEOX1		ZNF23
RAB3A		AC010422.6		NRL							RANGAP1		ZNF438		MYOD1
PHF11		ZNF260		SATB1							CBR3		ZBTB18		EGR4
DSC3		PROX2		NR3C1							MCAM		RBPJL		CUX1
RGS10		HOXA6		ASCL3							SCPEP1		BHLHE22		MAX
CRHR1		DMRTB1		PLAGL2							GPR65		AC010422.6		ZEB2
THOC2		CCDC169-SOHLH2		MYF5							PHF16		ZNF260		RFX2
COL3A1		ZNF143		ZNF148							CASP7		PROX2		ZNF12
IFIT5		PBRM1		ZNF302							GLIPR1		TP63		YBX1
CYP11B2		ZNF841		HOXC13							EVI2B		HOXA6		RAX
M24537B subtilis pheB		SPIB		E2F4							STX18		DMRTB1		HSF4
HHLA1		BCL11B		ZNF574							IGSF6		CCDC169-SOHLH2		ELK1
TRAPPC2		ZNF513		NEUROD1							DBNDD2		ZNF143		DEAF1
FGF21		TBXT		SMAD1							FHL5		ZNF841		MBD1
CDC42EP1		HOXD9		SMARCAL1							VAMP2		ADNP		BACH2
TTLL3		ZBTB47		CRX							BID		SPIB		SLC2A4RG
ZFYVE26		NFXL1		RXRA							NOTCH4		BCL11B		ZNF747
HERC5		ZNF543		NEUROD6							RSAD2		ZNF513		EVX1
USP33		ZNF540		ZBTB32							PECAM1		TBXT		STAT4
RNF34		SOX14		NCOR2							EPHX1		HOXD9		NEUROD4
KIDINS220		ASCL2		CREM							RHBDF2		ZBTB47		ZBTB48
CTBP2		HEY1		HOXA3							SPTB		NFXL1		TEAD3
RCN1		EBF3		USF2							PRDX6		ZNF543		CREB3
B3GALT1		ZNF562		TULP1							FRZB		ZNF540		NR1D2
ZNF816A		CDX4		ETV4							ERI3		SOX14		RUNX2
ADAM5P		BORCS8-MEF2B		HEYL							NCF2		ASCL2		SOX13
LHB		ZNF211		OLIG2							BTBD2		EBF3		HNF1A
NPPA		OVOL3		TUB							SPTAN1		PROP1		ZNF335
CLPS		ZNF391		GATAD1							FSCN1		BORCS8-MEF2B		PIAS3
CLPTM1		ATF5		RAX							GMPR		ZNF266		IRF9
TNS4		MYB		NFYB							GIMAP5		OVOL3		SMARCC1
TNFRSF13B		SP2		SP100							PPP1R15A		ATF5		SOX15
GOT2L1		THAP2		NR6A1							LPHN2		MYB		LHX3
PPT2		GATA2		ZFHX4							ARPC2		ALX3		ZKSCAN4
GIMAP6		SIM1		PAX9							TRIAP1		SP2		ZBTB22
TRIAP1		ZNF445		TSC22D1							SIRT3		THAP2		RARG
ANKMY2		ZBTB10		ELF1							NOV		OLIG2		ZNF500
PNPLA2		ZIK1		ESRRA							RIN2		SIM1		HOXB1
BEST1		ZNF611		NR4A2							HDAC9		ZNF445		FOXL1
DMPK		BHLHA15		CTCF							MAGI2		ZBTB10		HOXC8
CDK7		MAFA		EBF2							SMAGP		ZIK1		ZNF175
TAP1		ZNF286B		SMAD5							HYAL2		ZNF611		EN2
GPR31		TGIF2LX		ALX3							PCDH17		RREB1		ZNF706
CGA		ZNF845		POU6F2							LPIN1		GATA1		ZNF571
BTG2		DRGX		ATF6B							OSBP		BHLHA15		ZNF318
PIK3R1		ZNF696		NR0B1							PPIC		MAFA		ZNF391
HLA-DRB1		ZNF521		ESR2							MICALL1		PITX1		MBD4
MFAP1		ZFP62		NPAS1							ADCY7		ZNF286B		ZNF281
C2orf72		ZBTB8A		TBX5							RIC3		TGIF2LX		FOSL1
SERPINA4		ZNF791		MYBL2							KIAA0323		SIM2		ZNF573
MYH10		ZFP42		ARID4B							HEPH		ZNF845		E2F4
NAB2		TGIF1		SMARCC1							SAMHD1		DRGX		NKX3-1
PIWIL1		ZNF557		CREB3L1							FXYD5		ZNF521		NFRKB
ATF7IP		MEIS3		ZNF444							LST1		ZFP62		TGIF1
MC1R		ZNF565		TBX2							SLA		GLI3		NEUROD6
KCNV2		AC002310.5		MYOG							CFD		ZBTB8A		TFDP1
C6orf54		DLX1		PITX1							KRAS		ZNF791		SMAD2
SUV420H1		OLIG1		ZNF84							APOL3		ZFP42		NR2E3
HNRNPU		GCFC2		ZBTB11							CYTIP		MEIS3		SNAI2
SEMA6C		ZBTB5		ZNF124							PTP4A2		ZNF565		LYL1
HNRNPR		ZNF554		CIC							OLFML1		AC002310.5		ZBED5
TIMP1		ZNF600		IKZF4							TSPYL2		DLX1		ZNF274
SSTR3		BSX		FOXG1							ING3		OLIG1		ZNF576
PCDHGB5		ZSCAN23		MXD3							LIMA1		GCFC2		EGR1
FKBP6		HOXA1		FOXP3							YARS2		ZNF554		SMAD7
GPR162		DUXA		ONECUT2							ATP6V0E1		ZBTB38		ZFP36L2
BAIAP2		ZNF493		CASZ1							ENTPD1		ZNF600		ONECUT2
LOC541469		THAP11		KLF10							CD48		BSX		THRA
YLPM1		ARID4A		DDIT3							NCKAP1L		BHLHE41		SETDB1
MACF1		ZSCAN22		TFAP4							RPS6KA3		ZSCAN23		PRDM2
ASF1A		ZNF729		TBX19							SLC37A4		HOXA1		THAP4
OR1F2P		MSGN1		CSRNP2							DDX39		TSC22D1		SOX21
IDI1		OTX2		LRRFIP2							LIPA		DUXA		NRL
GNAT1		TCF7L1		ZNF358							TACC3		ZNF493		DLX2
NSL1		THAP6		ZNF331							ADAR		CREBZF		SOX10
PPT1		TFAP2D		ZNF43							SLC6A16		THAP11		ZNF224
FXR2		ZNF239		ZNF506							KIAA0652		ARID4A		TFAP4
C7orf43		EBF1		MYCN							RTP4		ZSCAN22		SP140
FCHSD2		GBX1		SON							RGS19		ZNF729		MLX
TRPV6		CSDE1		CREB1							SLC43A3		ZNF221		ZNF276
FUT7		ZNF641		ASCL1							TRIM14		MSGN1		OSR2
RHOB		ZNF90		MGA							ITPKB		OTX2		POU3F1
TNRC4		FOXN3		ZNF33B							ARHGAP25		THAP6		MGA
CCNJL		ZNF385A		ZNF639							PHF11		TFAP2D		PAX9
PRLH		ZNF727		ZNF787							EPB41L2		ZNF239		HINFP
RDH14		ZNF257		TP63							TENC1		EBF1		ZNF20
NPY1R		C11orf95		ZBTB33							RAPGEF4		GBX1		NKX3-2
BBC3		ZNF98		ZBTB38							EPB49		REST		PRRX2
GPR12		ZNF223		ESR1							ARHGEF15		ZNF641		NR2F6
CIITA		ZNF561		HNF1A							NUCB1		ZNF90		TFCP2L1
BMI1		ZBTB3		SIX1							KCTD2		ZNF385A		ZNF446
RIN1		TADA2B		ELF2							CCBL1		ZNF727		ZNF358
EXOSC10		LHX2		HMG20A							ATP9B		ZNF257		ZNF197
FAM134B		AC005324.4		KLF15							MYL9		C11orf95		HEY1
GYPA		ZNF274		CEBPD							TNNI3K		ZNF98		CTCF
PSME1		HOXB2		SP1							YARS		PPARD		NR1H4
HR		ZNF816		ZFY							SH2B3		ZNF561		SOX11
AGGF1		GTF3A		HOXB6							PRSS16		CDX1		FOXK2
CLCN1		NKX2-4		SIX5							VSIG4		ZBTB3		PRDM5
GABARAPL1		ETV2		STAT2							CMTM6		TADA2B		PKNOX1
CITED2		POU2F1		HOXB13							WFDC1		LHX2		ZNF223
NNAT		ZNF136		SOX11							GNG11		AC005324.4		ZNF672
FURIN		ZNF780B		PMS1							GCA		MLXIPL		ID4
PRKACB		IRF5		MNX1							COL5A2		HOXB2		SPDEF
KCNB2		ZNF443		ZNF671							A2M		ZNF816		ZNF562
PKP2		ETV1		ZNF350							H2AFJ		GTF3A		ZBTB1
CA8		HMG20B		SRY							PTPRE		NKX2-4		ZNF771
DDX47		PGR		PKNOX2							C18orf1		ZNF134		ZBTB25
IFIT2		ZNF397		SOX10							CNP		ETV2		GCM2
MPL		NFATC2		POU2F3							IFIT1		POU2F1		TBX21
CRISP2		OTX1		AFF2							KIAA0226		ZNF136		SREBF2
PIWIL2		FOXO3		NFYC							SPINT1		ZNF780B		CARHSP1
ELL		ZBTB6		NKX2-8							DDX18		IRF5		ZNF580
LY96		ZNF433		POU6F1							C19orf66		ZNF443		PURA
KLK11		POU3F4		MITF							TPP2		ETV1		THAP7
SH3BP2		ZNF672		BAZ2B							ARPC1B		HMG20B		UBTF
WBSCR23		ZNF329		ZNF45							MYL3		PGR		BNC1
KLHDC8A		SCRT1		EGR4							GAS1		MYBL2		MYOG
MYLIP		ZBED6		NR1D2							DDX58		EGR2		ZIC3
ARHGEF1		ZNF765		ZIC1							PPP1R10		ZNF397		ISL1
EPOR		ZNF853		SOX2							YEATS2		NFATC2		RBCK1
WNT10B		ZNF182		ELK4							IL15RA		OTX1		PBX1
USP5		ZNF467		SIX6							JUP		CREM		KLF5
H2AFX		ZNF253		CDC5L							PLA2G4A		FOXO3		NR2C2
MMP25		PRDM10		SOHLH2							PRKCDBP		ZNF433		EN1
SAMD4B		ZNF333		FOXL1							GLT8D2		POU3F4		ZNF232
OSBP2		ZIM3		CREBZF							LRRC2		ZNF329		MAZ
AVPI1		GATA4		TBX10							CPVL		SCRT1		SP4
SFXN1		GLIS2		MYT1							IFIT5		ZBED6		HIF3A
PTCRA		ZNF180		MLX							FGFR4		ZNF765		IRF2
GDPD2		ZNF366		NEUROG1							DOCK10		CRX		JUND
CTF1		SOX18		SIX3							ATG4A		ZNF853		FEV
SGCE		ZFP1		HOXA9							APOBEC3G		BAZ2B		PAX5
GALNT1		ZNF517		HAND2							TSC2		ZNF182		NFE2L1
USP1		ZNF112		TFEB							CORO1A		ZNF467		CEBPD
CD47		CCDC88A		RBPJ							RASSF2		PRDM10		BACH1
EPN1		ZNF628		ATOH1							KLHDC3		ZNF333		ZSCAN12
NECAP2		ZNF829		HOXC6							FAM20B		ZIM3		AFF4
KRT18P50		TADA2A		FOXF2							EVI2A		GATA4		SHOX2
APEX2		ZNF688		TFAM							EMP3		GLIS2		TTF1
CCRN4L		ZNF784		ZNF83							RNASE6		ZNF180		ZNF75D
HTATSF1		GSX1		ZNF276							COL4A2		ZNF366		HESX1
COL4A3BP		DMBX1		OVOL2							ST3GAL5		ZFP1		ESRRG
ACCN4		ZNF419		SATB2							NINJ2		ZNF517		SNAPC4
DDX58		SALL3		NEUROD4							CHST15		HOXD10		KLF11
ABCB9		BBX		ZXDB							ADRB2		ZNF112		DMRT1
PSIP1		FEZF2		RREB1							UBOX5		ZNF628		PAX7
CMTM6		HMGA2		HAND1							AGTR1		ZNF829		TOX4
RSAD2		DACH1		FOXJ1							PDCL		TADA2A		ZNF140
C6orf15		SETDB1		BARX1							ATG12		ZNF688		GPBP1L1
KIAA1539		VAX2		LBX1							ZMYND10		ZNF784		CDX2
RCE1		ZNF273		THAP10							PSME1		GSX1		SALL2
TYROBP		ZNF287		ZNF609							SOSTDC1		DMBX1		PAX1
MTNR1A		ZNF37A		XBP1							RCBTB1		SALL3		RARA
CLEC1B		OSR2		RARA							MRPL18		BBX		PBRM1
GRM5		ZNF763		SMAD3							PILRA		FEZF2		HIVEP2
FBXL2		TSHZ3		PAX6							LAT2		HMGA2		SMAD9
RBM9		ZNF555		SSRP1							MLF2		DACH1		NR2F2
LTB4R		HOXC10		FOXL2							SLC15A3		VAX2		GRHL2
TGFBI		TOX		CENPT							ATXN3		MEF2D		PAX2
BICC1		KLF8		ZNF195							RAC2		ZNF273		SOHLH2
TACR2		ZNF235		HES1							TXNRD2		ZNF287		ZNF696
CLEC2B		ZNF746		IRF2							PTGS1		ZNF37A		ASCL3
ARHGDIB		VAX1		POU3F2							LHFPL2		ZNF763		ZNF334
IFITM2		BARX2		ZNF117							HPSE		TSHZ3		ST18
RFTN1		ZNF311		MAFK							MYH9		ZNF555		TP73
PPFIBP1		ZNF528		GMEB2							CDR2L		HOXC10		PMS1
GSPT2		HOXC12		SOX3							LRRC32		TOX		CDX4
PPP4R2		ZFP91		NHLH2							MAP2K1		KLF8		RBPJ
CDKN1B		HMX2		NR2E3							MAN2B1		ZNF235		FOXG1
CBX6		ZNF416		RXRG							TMEM22		ZNF746		GATA2
CYP27B1		ZNF776		LRRFIP1							PSMA7		VAX1		ZNF286A
PLXNB3		ARID3C		HSF1							GOLGB1		BARX2		PHOX2A
MAP6D1		ZNF417		PBX2							BCL2A1		ZNF311		FOXA2
CYP2A13		FOXO1		ZNF536							FRAT2		ZXDB		NKX2-5
TNPO2		ZNF709		IKZF5							OTUD3		ZNF528		ZNF324B
HLA-DQB1		ZNF80		ZNF221							FAAH		HOXC12		FOXJ1
HLA-DRA		ZNF296		MYT1L							POLR2D		SMAD1		LTF
BRSK2		ZFX		ZNF407							GBP1		ZFP91		TUB
CCDC90B		ZNF701		SMAD2							NAB2		HMX2		SUB1
IGFALS		ZNF66		TSC22D4							THBD		ZNF416		NR0B1
ANXA2		TULP2		TCF7							GVIN1		ZNF776		ARID4B
LIN7A		ZNF724		TCF21							CDO1		ARID3C		ZNF157
YRDC		GRHL2		E2F5							NCOA3		ZNF417		BCLAF1
MUPCDH		ZNF879		TERF1							PRCP		FOXO1		ZBTB11
C1orf183		TEAD3		ZNF280A							PDXDC1		ZNF709		MSX1
PCDH1		ZNF541		EN1							COQ7		ZNF80		BATF
S100A13		ZNF610		NFE2L2							LSS		ZNF296		AFF2
BMP3		ZNF35		YY1							OLAH		ZFX		KLF1
RNASE1		RFX2		ZNF200							IFIT3		ID1		CUX2
KRT83		CTCFL		ZNF227							RNASEH2A		ZNF701		NCOA1
C4orf27		AFF1		IRF7							SH2D4A		ZNF66		NR1I2
CHST8		ZNF775		RFX5							CCRK		TULP2		ZNF783
PQLC1		ZNF32		PRDM1							MRE11A		RFX1		MBD3
ATXN2L		SOHLH1		NR2F6							COL6A3		ZNF724		TFDP3
RBM7		NSD2		THRB							SAMSN1		ZNF879		DLX5
ZC3H7B		HMGB4		ID1							PLAC8		ZNF541		ZNF711
FGF6		ZBTB44		ALX4							TAF11		ZNF610		PDX1
TP53TG5		ARID5B		CSDC2							RAP2C		ELK4		ASCL1
OXR1		JDP2		TSC22D3							TIMELESS		TERF1		ZNF768
TMEM59L		LIN28B		RBPJL							H2AFZ		RXRG		MNT
PECAM1		NRF1		ZNF544							C1orf54		USF2		MNX1
P2RY4		FOXS1		ZKSCAN3							PHYHIP		ZNF35		KHSRP
OGFR		DMTF1		LITAF							PAK1IP1		FOXO4		CREB1
HPSE2		ISL1		SP140L							EIF5A2		CTCFL		ZNF16
TNR		STAT3		ZNF205							BAZ1A		AFF1		TBX5
C14orf101		IRX3		SP3							UCP2		ZNF775		SIX3
C19orf21		ZNF627		SMARCA1							RNF141		ELF2		ATOH1
MPP2		ZKSCAN5		DLX6							MTF2		ZNF32		ZNF354A
FSTL1		ZNF212		IRF4							SAFB2		LHX5		SMARCE1
SPARC		ZNF572		CDX1							B9D1		SOHLH1		ZNF442
LTA		ZNF343		ZNF140							IFIT2		NSD2		SMAD6
PVRL1		ZNF91		ETS2							LASS6		HMGB4		FOXN1
EPHX1		THAP7		GBX2							USP3		ZBTB44		RFX7
MYL7		GTF2IRD2B		ATMIN							PLCE1		JDP2		ZNF444
EVPL		ZNF79		TBX1							SIGLEC1		FOS		ZNF419
SLC12A9		ZSCAN5C		NR1H2							NADK		BARX1		NKRF
C16orf58		TRERF1		POU2F2							HK3		LIN28B		TEAD1
MNS1		BATF		ONECUT1							CD93		NRF1		ZNF263
ITGA2B		LHX9		ZMIZ1							STXBP2		HOXC13		STAT6
MAP9		TOX4		SPI1							CASP4		FOXS1		GTF2IRD1
CLDN14		HOXD11		TCF15							RCBTB2		STAT3		DLX4
GADD45A		ZBTB34		RXRB							RASSF7		ETV6		NFYB
SECISBP2L		FOXD4L6		TCF4							YWHAB		IRX3		ZBTB6
ETNK2		ELK3		TFE3							SFT2D2		ZNF627		BATF3
KCNH6		ZNF559		PROX1							ITGA8		ZKSCAN5		TEF
CASP1		GSC2		HMGA1							SLFN12		NFATC4		HMGA1
RHAG		ONECUT3		MECOM							TRIM5		ZNF572		ZNF34
KIAA1033		ZNF792		ZNF556							AIM1		HES1		ZNF518A
CLCF1		IRF1		ZNF224							THG1L		ZNF343		EBF2
CEP250		PAX2		ZKSCAN4							APLNR		GTF2IRD2B		PRDM14
C14orf115		ZNF222		GATA6							C8orf4		ONECUT1		ZNF592
LIAS		ZNF229		SOX15							COL21A1		ZSCAN5C		WT1
PRPS1L1		TFEC		SNAI2							PSTPIP2		TRERF1		ZNF821
TBC1D8B		ZNF668		KLF5							GPRC5B		LHX9		ATF6B
M10098 Human 18S rRNA sequence		HOXD1		MTA2							SSH3		REL		MYT1
LPCAT1		RCOR3		SUB1							RAB11FIP3		HOXD11		NFATC1
GABRR2		ZNF790		MBD4							RNF7		ZBTB34		TBX6
PIGG		ZNF605		ZNF623							SAMD9		FOXD4L6		PREB
AMN		POU4F3		ST18							SLC1A4		ELK3		ZNF423
MKRN1		GLIS3		CEBPZ							CDC37		ZNF559		ZBTB24
CACNA1I		ZNF519		ZNF580							NRSN2		GSC2		ZBTB7C
ADAM30		ZNF354A		SP4							PLEKHG3		ONECUT3		ZNF253
CNOT2		ZNF214		PRRX1							CAMK1		ETV4		MYC
AMHR2		AC019117.3		HOXD13							BCAM		ZNF792		TULP4
KATNA1		ZFAT		DLX5							ZFYVE26		ZNF222		CENPA
SIGLEC8		AC008770.2		ZNF76							LYZ		KLF4		ZBTB7B
PDE4D		FOXA1		ZBTB22							SYNJ2		ZNF229		ZNF212
NLGN1		ZNF658		NKX2-1							COL4A1		ZNF668		ZKSCAN3
KDELC1		ZNF496		ZNF281							PCK1		RCOR3		GMEB1
SLC13A2		ZNF248		THAP1							A2BP1		ZNF790		ZNF79
DPF1		HKR1		BNC2							GPD1L		ZNF605		YY2
F2		TCF7L2		ZNF280D							NUP93		POU4F3		PRDM9
PCDHB1		MAEL		SOX1							SDF2		ESRRA		HOXD3
TRIM3		NR1H4		ZNF277							UBE2J1		GLIS3		TFAP2A
LOC645226		POU5F1B		TFAP2C							MR1		ZNF519		GMEB2
KLK10		ZNF316		PAX7							ADAMTS5		ZNF214		CREBL2
HAUS5		ZNF432		DNAJC2							SNTB2		AC019117.3		DBP
NXPH3		HSF5		PHOX2B							PSMA5		ZFAT		SIX6
CTSO		ZNF382		SMAD7							ISG15		AC008770.2		ZNF184
CFB		ZNF507		BNC1							MED27		FOXA1		PKNOX2
AASS		MYCL		NKX2-2							PSME2		ZNF658		ZNF3
BCL3		NKX6-3		DLX2							MFSD1		PITX3		LMX1B
STK38		ZNF347		NR5A1							MERTK		ZNF496		FOXF2
SHQ1		ZFP90		FOXE3							C19orf29		ZNF248		PBX2
NTSR2		ZNF23		MAX							WIPF1		KLF10		ARID1A
IGHMBP2		MIS18BP1		ZNF7							RAPGEF5		HKR1		ZBTB5
GNB3		HLX		ETV6							MARCKS		TCF7L2		FOXH1
RRAS		ZNF85		KLF13							DEFB1		MAEL		ZNF654
SLC2A4		ZNF799		NR3C2							RAP2B		POU5F1B		PLAG1
KDM5A		MEF2C		ZBTB7A							ANKRD28		ZNF316
PRL		PRDM16		HMGB2							GDI1		ZNF432
INO80B		ZNF883		TTF1							SLC22A8		HSF5
TPSD1		ZNF526		PURG							MMP28		ZNF382
SYT5		DBP		ZNF266							HLA-DMB		ZNF507
M10098 Human 18S rRNA gene		ZNF473		HBP1							GLA		MYCL
TUBB4Q		ZNF551		TLX1							SEPT11		SNAI1
XCR1		E4F1		ZBTB39							LLGL1		NKX6-3
TSPYL2		OTP		LHX5							TNNC1		ZNF347
ECE1		ZNF800		HOPX							GLB1L2		BNC2
MYL1		FERD3L		AR							NDC80		HOXA10
BTNL3		ZNF865		GABPB1							CAB39L		SOX4
FMNL1		ZNF707		ZEB1							SLC6A2		SPI1
TIPRL		ZNF606		BHLHE41							MTFR1		ZFP90
MGAT2		SOX8		CREB5							ALDOC		MIS18BP1
OSBPL7		GCM1		KLF4							CNGA1		ZNF85
AQP6		BCL6B		HOXC4							PYGL		ZNF799
SPTBN4		SALL4		ARNT							PDGFD		PRDM16
IQCC		ZNF18		HLF							MFN2		ZNF200
PPP1R15A		ZSCAN5B		LHX3							CNPY2		ZNF883
C20orf3		MTA1		ZNF14							FBN1		ZNF526
NPFF		ZNF141		SALL1							INPP4B		ZNF473
PDCD4		NFX1		ZNF155							CNTN1		ZNF551
FAM135A		ARX		KHSRP							DOCK1		E4F1
PRR7		PEG3		HOXA5							RBM28		OTP
MAP3K12		RARB		SMAD6							NRAS		ZNF800
OR2W1		UBTFL1		EGR2							CLIP4		FERD3L
COMMD3		ZNF778		HIVEP3							RASL11B		ZNF865
ALOX15		NOTO		REST							LANCL1		ZNF707
CEL		ZNF529		GATA1							HCP5		ZNF606
RTEL1		HOXA2		PPARD							LTBP1		SOX8
CPNE7		ZNF322		SHOX2							UNC119		GCM1
SMARCD1		TAL2		SOX21							BAIAP2		BCL6B
SNCG		EMX2		TFAP2B							FAM127A		HEYL
SEMA4A		KLF2		REL							H2AFY		SALL4
PNMAL1		ZNF550		SIM2							CCDC91		ZNF18
CD2AP		ZFP3		ZNF324B							CHI3L1		ZSCAN5B
GPR3		ZNF597		E2F8							PAK4		MTA1
ABTB2		PBX4		RFX1							STAC		JUN
PTN		ZNF652		SIX2							THTPA		ZNF141
DKKL1		TPRX1		ZNF134							HNRNPA2B1		ARX
SULT1A1		ZFHX3		NFIC							HTR2B		PEG3
SLC17A7		FOXD1		THYN1							PPP2R1A		RARB
NOX1		ZNF431		SOX4							GIMAP6		NCOR2
SLC1A6		SREBF1		ZNF408							CDK5RAP2		UBTFL1
FAM119B		ZNF69		PAX1							CROP		ZNF778
DGKQ		FOXB2		CREB3L2							DDX41		NOTO
G6PC		MIER1									AVPI1		ZNF205
ARVCF		HIVEP2									SARS2		LEF1
GPX5		ZNF100									C20orf24		ZNF529
SOCS2		ZKSCAN8									ARHGEF5		HOXA2
FBRS		HOXC9									TIA1		ZNF322
FABP2		SP9									CXCL14		TAL2
SLC39A14		ZNF684									DAPK1		EMX2
CCDC106		ZNF484									IGF2		KLF2
RNF167		ZNF570									PLEKHO2		ZNF550
ERGIC2		ZNF251									FPGS		ZFP3
COL11A2		NR1H3									CD52		ZNF597
RUSC1		ZIC3									PTPN6		PBX4
POLR2G		ZNF677									COQ2		ZNF652
PPP1R16B		ZNF460									NCF4		CSDC2
SIRT2		ARID3B									COBL		TPRX1
RBM4B		ZNF581									EPB41L5		ZFHX3
FAM102A		GLMP									ZMYM6		STAT2
LOC442271		ZNF649									TRIM22		ZNF431
ADRA1D		NKX1-1									CPSF7		SREBF1
TRMT61A		ZNF469									ANAPC2		ZNF69
ALPL		ZNF518A									CORO1C		FOXB2
KLK2		TFDP1									SEMA3B		MIER1
TRIM5		CREB3L3									CLEC2B		LRRFIP2
DENR		GZF1									CST7		ZNF100
SPOP		ZNF19									C12orf5		ZKSCAN8
GMFG		SAMD11									ATG3		HOXC9
KCNH4		HSF2									TM6SF1		SP9
MAST2		CARHSP1									SNTA1		ZNF684
Bacillus subtilis /REF=X17013 /DEF=B subtilis lys gene for diaminopimelate decarboxylase corresponding to nucleotides 673-1002 of X17013 /LEN=1108 (-5		TFCP2L1									GPX3		ZNF484
TBKBP1		TSHZ1									DNMT1		ZNF570
UPF3B		ZNF234									PDZK1IP1		ZNF251
MARCKS		POU5F2									TAF5		NR1H3
GRIN1		NOBOX									LPXN		ZNF677
PDIA2		FOXR2									C12orf35		HOPX
MAGEB3		ID4									MYO5C		ZNF460
CNGB1		ZNF93									PTEN		ARID3B
PLEKHG6		PTF1A									CCDC69		ZNF581
PIK3R2		ZNF625									PROCR		GLMP
ELAVL3		ZNF267									CTF1		ZNF649
RGS6		BHLHE23									LRRC20		NKX1-1
KIAA0319		GRHL3									BCL2L13		ZNF469
LLGL1		ZNF512									CINP		VEZF1
SLC22A8		ZFP2									FLJ12684		CREB3L3
TMEM87A		GMEB1									POPDC2		GZF1
MAPK8IP2		ZNF700									SS18		ZNF19
TRPM8		HOXD8									NUP214		SAMD11
OTUD3		EBF4									UBE2L6		TSHZ1
HTR1E		ZNF692									EZR		ZNF234
UPF2		CPHXL									PLSCR3		ZNF43
REG1P		ZNF615									EXOSC8		POU5F2
SFRS16		NR2F1									SAP30		NOBOX
LYRM2		ZNF579									KIAA0556		FOXR2
OR7C1		ZNF777									SPRY1		ZNF93
GPX7		FOXE1									KANK1		PTF1A
C2orf83		ZNF680									FPR3		ZNF625
PCIF1		ZIC4									CLEC16A		PAX6
HSPC072		PRDM15									ZER1		BHLHE23
MTERF		ZNF468									CDKN2C		GRHL3
L1CAM		ID2									P2RY13		ZNF512
CTAG2		ZSCAN5A									CXorf21		ZNF787
NEU1		ISL2									STX5		ZNF700
DNA2		ZNF710									EPS8L1		SIX5
GDF2		ZIC5									FAM57A		HOXD8
FAM12A		ZBED4									PWP1		EBF4
NOL11		ZNF679									MNDA		ZNF692
BFAR		HMBOX1									DNAJC11		CPHXL
CEACAM21		ZNF687									TNFAIP8		ZNF615
INSL5		ZNF773									SORBS3		NR2F1
DGCR13		ZNF470									GPR124		ZNF117
GDAP1L1		HHEX									AGBL5		ZNF579
LHPP		ANHX									ADCY3		ZNF556
HMGN3		L3MBTL1									C3orf37		ZNF777
MLF2		ASCL4									BTG1		FOXE1
TMEM123		ZNF480									PNMA2		ZNF680
PKP1		FOXI3									TCEA2		ZIC4
NOS1		ZFP57									CNOT7		NFYC
SORBS2		RFX8									SYK		PRDM15
QPCT		GLI4									TACC2		ZNF468
UBE2I		MBD3									RPS19		ID2
MTHFS		ZNF732									ANKRD57		ZSCAN5A
NUP107		TCF12									PLA2G7		ISL2
HNRNPM		DBX1									SH3BGRL		ZNF710
PCTK1		ZNF726									ALDH1L1		ZIC5
FANCF		ZSCAN12									TNNI1		ZBED4
CLDN15		BATF2									RIT1		ZNF679
MDFI		NR5A2									PDLIM1		HMBOX1
ACBD4		ZEB2									TMEM222		ZNF687
KCNE1L		GTF2I									STX2		ZNF773
GH2		ZNF568									CTSK		HOXB7
CELSR3		ZNF217									AP1S2		ZNF470
AQP8		PIAS3									POSTN		HHEX
NOC3L		IRX5									TAP2		ANHX
DHX34		ZFP37									UFM1		L3MBTL1
KLK14		ETV3									SMC4		ASCL4
GIPR		TFDP3									M6PR		ZNF480
WISP2		E2F2									DKK3		FOXI3
HDHD1A		LCOR									ZNHIT2		ZFP57
LOC196993		ZNF614									MTMR3		RFX8
ERCC2		RFX7									BTAF1		GLI4
GPR97		ZNF717									MYCT1		ZNF732
ATP8B3		ZNF34									CLCN6		TCF12
HPCA		MEF2A									CDC42BPB		DBX1
PDGFB		ZNF367									SRRD		GFI1
SH3BP1		RCOR1									DDB1		ZNF726
COPB1		ZNF264									LIMCH1		BATF2
SEZ6L		ZNF441									CPZ		NR5A2
FNDC8		TWIST1									LOX		GTF2I
FAM98A		ZNF888									ARG2		ZNF568
LPPR2		AC023509.3									EPHX2		CDC5L
RAD23A		ZNF805									ASAP2		TSC22D2
KLK1		ZHX3									FBXO17		IRX5
GDF15		ZNF584									EVC		ERF
TNS1		KLF17									CCR5		ZFP37
CA7		RHOXF1									FGFR2		ETV3
FANCL		NKX2-3									MOSPD3		NFIC
ARL6IP5		ZNF691									SEMA4C		LCOR
FASTKD1		ZSCAN31									SASH3		ZNF614
NCR1		ZNF337									PBXIP1		ZBTB7A
ASB6		ZNF429									PCDH12		ZNF717
NME1		AC020909.1									SCAMP4		ZNF367
SERPINA10		ZSCAN2									MGLL		RCOR1
UPK3B		DNAJC1									NECAB3		ZNF264
BAT1		ZNF585A									PCIF1		ZNF441
DNAH3		ZNF385B									LOC646808		STAT5A
FARP1		ZSCAN9									HSPBAP1		ZNF888
GNG11		ZNF814									NOC2L		AC023509.3
CHRNA3		ZNF697									C16orf58		ZNF805
NUP37		ZNF462									LEPR		ZHX3
DMWD		ZNF618									CYTH4		ZNF584
KIF3A		ZNF827									CTNNBIP1		PRRX1
BAIAP3		ZNF77									MRPL42		HOXA3
MGAT5		NEUROG2									FAH		KLF17
TMEM151B		MSC									TOMM34		RHOXF1
TPM1		ZBTB12									C5AR1		NKX2-3
LYPD3		ZNF629									INPP1		ZNF691
SRI		ATOH7									C7orf23		ZSCAN31
GPSM3		KLF7									ACTN1		ZNF337
LPAL2		ZBTB48									PVR		ZNF429
NOS1AP		MESP2									CAMLG		AC020909.1
CCDC28B		FOXK1									TRIM38		ZSCAN2
REEP2		ZBTB41									VEGFA		ZNF585A
MTHFR		NR2C2									COL15A1		ZNF385B
RNPEPL1		ZNF558									ALOX5		ZSCAN9
STRA6		RFX4									SDC1		ZNF814
POSTN		SMARCC2									GYPC		ZNF697
NYX		PLAGL1									HLA-DQB1		ZNF462
PDE6A		ZNF425									ATP5E		ZNF618
PDK2		HOXB4									CASP8		CREB3L2
PUM1		ZNF500									PALMD		ZNF827
PAK4		ISX									MCPH1		ZNF77
TJP3		ZBTB21									COPS5		NEUROG2
AKT3		ZNF582									NRBF2		MSC
LTB4R2		ZSCAN21									PRB4		NEUROD1
UBD		STAT6									ARC		ZBTB12
ZNF271		TCF3									PDLIM7		ZNF629
GNMT		LHX1									RBX1		ATOH7
HGFAC		DEAF1									CD58		KLF7
YWHAE		ZNF44									CXCR4		MESP2
CEND1		KLF1									MRPL49		FOXK1
LOC441938		GATAD2B									POLA2		ZBTB41
TAOK2		NFIA									AP1M2		ZNF558
IQGAP1		FOXI2									DHRS9		RFX4
CRYBB1		TFCP2									TNNT2		SMARCC2
LHFP		FIGLA									MRPL33		PLAGL1
FANCA		TFAP2E									CRIP2		ZNF425
SPG11		ZNF213									CASP9		HOXB4
SNAPC2		ZNF17									CNNM2		FOXL2
VPS54		HSFX1									EPS8L2		PHOX2B
UPK2		FOXC1									HIST2H2BE		ISX
SEMA6A		ZNF28									SNRPA		ZBTB21
TRAF3		MNT									SIRPA		ZNF582
DRD2		NEUROD2									NME1		ZSCAN21
AKT2		ZNF133									PTRH2		FOXC2
OPRD1		PRDM9									SEP15		LHX1
OR3A1		ZNF653									FABP4		ARID5A
DRP2		UNCX									PPT1		PAX3
PIP		TGIF2									MRPL4		ZNF44
ZCCHC10		ZSCAN32									GTF2H5		GATAD2B
LAPTM4B		ZFP69									PARD6A		SIX1
IGSF9B		ZNF74									HAUS3		ZFY
HTR1D		ETV3L									ZC3HAV1		ATMIN
FCF1		FIZ1									HLA-DPA1		NFIA
MAPKAP1		ZNF177									SORT1		FOXI2
HCP5		ZKSCAN1									ALS2CL		ZIC1
WNK1		HOXA7									RNF125		POU6F1
KIAA0174		GATA5									POMP		FIGLA
TAC3		THAP3									SLC1A5		TFAP2E
TOMM70A		MYSM1									PRKAB1		ZNF213
STXBP5L		HEY2									MGST2		ZNF17
TEX13A		NCOA1									SLC19A2		HAND1
GPR110		ZNF723									ZCCHC2		HSFX1
SAPS2		SOX13									GALNT1		FOXC1
SORBS3		ZBTB37									PCOLCE		ZNF28
RGR		MSX1									UBN1		NEUROD2
LEFTY2		ZNF564									DDX47		ZNF653
RLBP1		ZNF749									JAM2		UNCX
FZD5		LHX4									PRPF3		TGIF2
MX2		HES2									PARP8		ZSCAN32
SLC28A1		ZNF878									LAPTM5		ZFHX4
SRPK3		ARID1B									BTN3A1		ZFP69
ADAP1		ZNF426									TBCC		ETV7
KCNQ1DN		BARHL2									PLA1A		TLX1
KRT36		ZBTB42									NFASC		ATF7
CDC25A		ARNTL2									TNIP2		ZNF74
AEN		ZNF320									RDX		ETV3L
C10orf110		ZNF10									EZH2		FIZ1
CRHR2		ZNF107									ATRN		ZNF177
IFT52		ZFP36L1									TRIM28		ZKSCAN1
BDKRB2		ZNF713									GAB2		HOXA7
TRIP12		ARID2									PDE2A		GATA5
MMP14		ATF4									TCEB1		THAP3
NVL		KMT2C									CLIP1		TFEB
IL13RA1		ZNF783									SLC29A1		SOX3
INS		HIVEP1									FKBP8		MYSM1
EXTL1		ZNF560									RRP15		HEY2
ZNHIT6		MSX2									PCYT2		ZNF84
POLR3B		ZNF174									STOM		ZNF723
CENPO		TRPS1									C2orf44		ZBTB37
CLCN6		ZNF616									KIAA0922		ZNF564
KIAA0317		ZNF101									CACNA1S		NKX2-1
TAF7		ZNF583									SH3BGRL3		ZNF292
MTSS1L		ZNF880									DAAM2		ZNF749
APOA4		ELF4									IFT140		LHX4
ACAP1		ZHX2									TM4SF1		HES2
BAG3		GSC									PPP2R3C		HLF
SMURF2		ZNF71									NRP1		ZNF277
CYP1A2		HOXB8									FXYD2		ZNF878
CPVL		ZFP41									SAP30L		ARID1B
TRIM38		TBX20									LBA1		ZNF426
VAMP2		DUX4									DOCK5		ZNF33B
PCDHA9		ZSCAN18									ADCY1		ZNF639
CCDC48		ZNF334									OASL		BARHL2
FGF23		THRA									MUL1		HAND2
AP3M2		ZIM2									RIPK4		ZBTB42
MDM2		TCF24									UTP11L		ARNTL2
PTP4A1		ZNF181									CLCNKB		ZNF320
MED7		HDX									MTHFS		ZNF10
CYFIP1		ZNF530									MELK		ZNF107
C6orf134		HOXC11									DCPS		ZFP36L1
BEST2		ZNF502									ATG4B		ZNF713
OR7C2		ZNF114									VEGFC		ARID2
MYO6		E2F6									APBA3		ATF4
KCNG1		FOXD4L4									NIP7		KMT2C
ATAD3A		ZNF233									CCT4		HIVEP1
NEIL1		ZNF230									DRAM1		ZNF560
MUC6		ZNF594									CTNNA1		MSX2
NPHP1		HOXB9									EBI3		ZNF174
C1orf14		DLX3									GTPBP8		TRPS1
IRF2BP1		ZBTB1									GRB2		ZNF616
PTAFR		AHR									WAPAL		ATF3
OR12D2		ZNF660									ZFPL1		HOXB3
ALOX12P2		FOXJ3									FCGR3B		ZNF101
MTF2		PRDM8									CNIH3		ZNF583
ITGA7		CEBPG									CUGBP2		ZNF880
GOLPH3L		BACH1									MRS2		ZHX2
C1orf113		ZNF705B									MPPE1		GSC
PTPRK		ZNF319									HSPA12A		ZNF71
FGL1		FOXR1									TPD52		HBP1
C1orf54		ZNF41									KIAA1462		HOXB8
ANXA4		YBX1									PRKG2		ZNF302
NXPH4		ZSCAN1									WWOX		ZFP41
INSRR		ZNF571									LOC391020		TBX20
PTPRN2		ZNF3									PTPN3		NEUROG1
CSN1S1		TEAD2									PRKCB		DUX4
ELAVL4		ZNF485									ATP10A		SMARCA1
TUBGCP3		ZNF491									DUSP1		ZIM2
SLC9A5		SP6									PDK4		TCF24
CEACAM4		ZNF439									CAPNS1		ZNF181
GUCA2A		KLF14									ENAH		ALX4
PSME2		UBP1									CD300C		HDX
DTX2		DUXB									KCNK5		ZNF530
NAT6		FOXA3									GPS1		HOXC11
HSP90B1		ZBTB26									SRGAP2		ZNF502
INO80D		ZNF215									TMEM2		ZNF114
BCAN		ZNF284									PTGES2		TBX4
GLP1R		ZNF667									DHX58		E2F6
SEC14L5		ZKSCAN2									RCAN2		FOXD4L4
PPP1R3C		THAP9									GARS		ZNF233
MAPK8		ZNF197									NGF		ZNF230
CCT6A		ZNF549									C13orf15		ZNF594
HRH3		TCFL5									RAP2A		TULP1
CTNND2		E2F3									RBM5		HOXB9
HAAO		HMGB3									GCH1		SSRP1
CTRL		ZNF599									PMM1		DLX3
OTUB1		ZNF492									BMP1		ZNF660
MIOS		ZNF232									ARL5A		CSRNP2
PART1		MIER3									CDC42EP2		HIVEP3
YARS2		ZBTB24									ALDH3B1		FOXJ3
PPY2		ZNF532									PSMB4		PRDM8
BUD31		ZNF644									RFTN1		ZNF705B
PDE1B		HOXD3									CHD3		ZNF319
FAM13B		UBTF									SORBS2		FOXR1
NUP188		ZNF410									EIF5A		ZNF41
TCAP		SP140									PCMTD2		SATB2
SDK2		ZNF92									MAMLD1		ZSCAN1
CHRM2		HINFP									NEBL		NKX2-8
MIA		LHX8									KCTD13		TEAD2
FLRT3		AC025287.4									MED16		NR5A1
GAD1		ZNF20									SCAPER		ZNF485
TMEM184C		ZNF418									DENND4B		ZNF491
NEU2		ZBTB14									CA11		SP6
ATP4A		MLXIP									PIK3C2B		ZNF439
PSORS1C2		CREB3L4									LASP1		KLF14
TAS2R1		SCX									TAF6L		IKZF1
FUT5		NANOGP8									PRPF18		UBP1
SLC39A6		ZNF548									DFFB		DUXB
LILRB3		L3MBTL4									CEP350		FOXA3
WNT1		ZNF655									TMCO3		ZBTB26
KCTD20		AC118549									KIAA1033		ZNF215
PDGFRA		ZNF587									CD68		ZNF284
LONRF3		AC012531.3									ARFIP2		ZNF667
NFKBIA		AC073612.1									RPS27L		ZKSCAN2
EMP3		LIN28A									HSD17B11		THAP9
CACNA1F		HMGXB4									MKNK1		TCF21
EPO		ZNF396									DPP6		ZNF549
PCDHB17		NR2E1									KIAA0355		PROX1
PPEF1		ZNF823									NLRP1		TCFL5
VPS35		STAT4									TMEM214		BAZ2A
GAR1		ZNF626									CCT3		HMGB3
TRAJ28		AC105001.2									SLC35A1		ZNF599
TJAP1		TEF									AURKA		ZNF492
GJC2		ZNF8									UBFD1		MIER3
MATN4		ZNF501									URM1		GLI1
PDCD1		ZNF454									GLS		ZNF532
GLT8D1		PRDM2									GNA15		ZNF644
C16orf71		PRDM6									KLHDC10		ZNF410
KCNQ2		ZBED3									LMF1		ZNF92
AGAP2		ZNF354C									CERK		LHX8
ANO2		ESX1									UMOD		AC025287.4
SSTR4		TULP3									PDCD10		ZNF418
KLK3		ZNF705G									TRIM9		ZBTB14
ZBP1		OLIG3									GNAZ		MLXIP
GYPB		ZNF821									RPS6KA6		CREB3L4
STAB2		SMAD4									IFITM3		SCX
ALDH3A1		DMRTC2									PHTF2		NANOGP8
HDAC7		ZNF683									EMR2		ZNF548
PPP1R12A		NPAS3									PTPN21		L3MBTL4
HTR2A		ZNF785									C1orf63		ZNF655
NPC1L1		HOXA4									RCAN1		AC118549
HPX		ZNF831									HTRA2		TBX10
NUP54		HOXB5									CREG1		ZNF587
ENTPD2		HMGXB3									C21orf2		AC012531.3
CRNN		ZNF446									ENO2		ELF1
SLCO1A2		PAXBP1									EXOSC10		AC073612.1
MUC4		HSFX2									ZDHHC13		LIN28A
SEC31B		ZNF157									RPL26L1		HMGXB4
CRMP1		MXD4									SMYD5		ZNF396
XDH		ZFP30									MAP3K3		NR2E1
HIPK3		ELF3									DCUN1D2		ZNF823
ITGB4		INSM2									AGA		ZNF626
RDH16		MXI1									C19orf6		AC105001.2
PROL1		ZNF585B									CALCRL		PPARA
PGM5		TBX21									C12orf24		ZNF8
TOP2B		ZNF770									FAM164C		ZNF501
BCAS1		SIX4									ARAF		ZNF454
CABP1		ZNF813									B3GNT1		ETS1
GNAI3		FOXK2									AURKB		PRDM6
NRP2		ZNF577									MYOZ3		ZBED3
FHL3		RHOXF2B									TXNL1		ZNF354C
CNTN2		USF3									POLD2		ESX1
TBC1D2B		SOX12									UBA2		TULP3
XRCC5		ZNF705E									MBNL1		ZNF705G
COL4A1		GCM2									SMNDC1		OLIG3
UBOX5		FOXP1									RAB36		HNF4A
USP47		FOXF1									PPPDE1		TCF7
MAPT		DMRT1									CKLF		SMAD4
NKAIN1		ZNF518B									BMP8A		DMRTC2
FLJ22184		ZNF436									MIIP		NEUROG3
JPH2		SP8									NAGPA		ESR2
ADRB3		FLI1									ANO1		ZNF683
ANP32C		REPIN1									IQCH		NPAS3
ATP10B		TFAP2A									CD97		ZNF785
PALB2		ZNF735									AMFR		HOXA4
CACNA2D1		HOXC5									HLA-DPB1		ZNF831
BSN		SOX9									TYMP		HOXB5
CPLX3		NR2C1									FLVCR2		HMGXB3
LMAN1L		NFYA									GSTA3		ZNF227
CAMKV		NKX3-2									ZDHHC6		PAXBP1
SCRN1		ZNF768									CEP170		HSFX2
PRAF2		SETDB2									ANGPT1		MXD4
SCML2		FOXI1									HIPK3		LRRFIP1
DCT		ZNF527									TYMS		ZFP30
APOH		HES6									C19orf2		ELF3
RNASEN		NKX2-6									GPR125		INSM2
RXFP3		NR1D1									INPP5D		MITF
ADD2		ZNF121									HAAO		MXI1
CACNG4		ZBTB7C									PLEKHA9		ZNF585B
CHST10		ZNF619									PRKCI		HMG20A
NAGK		ZNF131									STRADA		ZNF770
GPR21		ZNF678									MAOA		KLF6
TMSB10		ZSCAN25									VPS52		GLI2
APOBEC3G		THAP8									SLC25A1		SIX4
SNW1		ZNF596									PSMA3		ZNF813
RAI14		ZNF622									NIPAL3		ZNF7
OSGIN1		ZBTB2									REEP4		ZNF577
LOC90586		ZSCAN26									SRGN		RHOXF2B
MAT1A		MYF6									ENG		USF3
KRR1		ZNF236									SCARF1		SOX12
CHRNA1		ZNF589									DYNC2H1		ZNF705E
PHF21A		TWIST2									PHF10		FOXP1
LIPF		PATZ1									ZC3H7B		FOXF1
NUP133		ZBTB40									BASP1		ZNF518B
MMP17		ZSCAN16									FGF1		ZNF436
SCN4A		ZNF202									ARHGAP15		NHLH1
CHGB		ZNF782									YWHAE		ZBTB33
PLD2		HSFX3									PPP2R5E		SP8
CNNM1		ZNF721									DHTKD1		REPIN1
LUM		ZNF676									CSRP1		ETS2
KRIT1		ZXDC									TINF2		ZNF735
GRIK5		ZNF576									HYOU1		HOXC5
MPPED1		IRF6									ABCA1		SOX9
LETM1		OSR1									MAGOH		NFYA
CLDN6		ZNF586									KIF1C		SETDB2
EFNA3		FOXN2									ATP6V0A1		FOXI1
SCAND2		EVX2									SLC25A17		ZNF574
SFRP5		ZBED1									TNNC2		ZNF527
TEX11		IRX6									ESRP2		CIC
GALNT7		CLOCK									RWDD1		HES6
SFRS18		TAL1									UBE2K		NKX2-6
PLA2G4C		HELT									KIN		NR1D1
MAP1A		GTF2IRD2									RNASET2		ZNF121
RAB22A		HMGB1									ABCC10		ZNF619
NARG1		HMX1									HSD17B2		ZNF131
INSIG1		NFIX									PHACTR4		E2F1
AGA		ZNF479									SNX3		ZNF678
ITGB5		AC073111.3									HN1		ZSCAN25
PLOD2		MZF1									LOC729518		THAP8
CELA2B		RUNX3									SFRS18		ZNF596
LYZ		HOXD12									SLC17A5		ZNF622
CARD14		ZNF208									MACROD1		ZBTB2
MANSC1		ZNF383									ZMYM3		ZSCAN26
SFTPB		ESRRB									GZMA		MYF6
COL6A3		ZNF891									RFC1		ZNF236
FREQ		ZNF699									TAF1A		TWIST2
PCM1		ZNF335									GOT1		LBX1
SARM1		GATAD2A									C19orf62		ZBTB40
GTF2H1		ZFPM1									DNPEP		ZNF202
XPO1		ESRRG									TYRO3		ZNF782
PSG5		ZNF835									CHST1		HSFX3
ERAF		TP53									KHDRBS3		ZNF721
HARS2		ZNF514									DPEP1		ZNF676
PLP2		ZFP82									PC		ZXDC
LOC441601		ZNF728									NAT9		IRF6
APBB1		PBX1									TADA3L		OSR1
ST8SIA2		NR1I3									PGRMC1		TBX19
CAMK2A		ZNF780A									PDGFRA		FOXN2
KDM4A		NPAS2									INTS3		EVX2
S100A11		ZNF154									ST3GAL4		ZBED1
FEZ2		RERE									TBC1D12		IRX6
C12orf11		SALL2									ITFG2		CLOCK
KEL		ATF6									TM7SF2		HELT
SNTB2		PBX3									AMMECR1		GTF2IRD2
KLHL24		JARID2									ACY1		HMGB1
HDAC1		PKNOX1									ATXN2		HMX1
TRMT112		ELF5									RPP40		GBX2
VIPR2		ZNF714									C9orf9		NFIX
CAPN2		NFIB									PHACTR2		ZNF646
DLG4		ZNF664									APLP1		ZNF479
TBCC		DACH2									SAPS2		AC073111.3
FPGT		RBAK									PRR16		HOXD12
C9orf68		CDIP1									ARHGDIA		RXRB
FLJ14107		ZNF423									SFRS11		ZNF208
PRB3		ZNF552									FHOD1		ZNF383
SLC45A2		ZNF730									EHD1		ESRRB
CDC123		ZNF781									MED1		ZNF891
DCAF7		AC010616.1									PELI1		ZNF699
SLC5A5		IRX1									DLG2		ZFPM1
SARDH		ARID1A									EDIL3		NFE2L2
ZC3H12A		ZNF716									RPL27		ZNF835
MLLT4		PRDM12									TXNRD3		TP53
CHD5		TSHZ2									CYP27B1		ZNF514
BPTF		FOXO6									SEPT4		ZFP82
YEATS2		IRX2									SNAP29		ZNF728
DIO3		MYBL1									LTA4H		NR1I3
CD1E		CEBPA									LCMT1		ZNF780A
FASLG		MIXL1									PTPN7		NPAS2
CACNA1E		MEIS1									CHFR		ZNF154
NDST1		AC138696.1									ADORA3		ATF6
GPRC5D		ZNF630									FAM105A		PBX3
NUP85		ZNF524									NUP155		JARID2
DCN		MEF2B									CD248		ELF5
PDYN		ZNF662									PISD		ZNF714
PKD1		ZNF534									RNASE4		NFIB
SERPINF2		PRDM5									ARL6IP1		ZNF664
BAI1		TOX2									SLC31A1		DACH2
UBA2		ZNF415									PRODH2		RBAK
HIST1H3I		ZBTB20									MBTPS1		ZNF14
RALBP1		ZNF740									ARHGEF7		CDIP1
HTR1F		SPIC									RNF123		VSX1
TAS2R7		TBX15									KCNJ2		HOXD13
CES4		ZNF766									ALB		ZNF552
ESRP2		ZNF25									PLXNB2		ZNF730
HTR4		MYC									CEP76		ZNF781
ALS2CL		EHF									CALM3		AC010616.1
PSMD10		NANOGNB									RAD51AP1		IRX1
OSBPL9		ZBTB43									ZCCHC11		ZNF716
PRPF40A		ZNF440									ARHGDIB		PRDM12
CBFA2T2		RORB									REV3L		TSHZ2
RRM1		ZNF844									ELOVL4		KLF13
DNAI1		ZNF263									DDX60		FOXO6
PDIA6		ZNF846									QTRTD1		IRX2
ATAD5		CBFB									C17orf60		MYBL1
KIR3DL2		AC022167.5									EMG1		ZNF407
NOVA2		ZNF57									SLC13A3		MIXL1
OR10H2		ZFPM2									HMHA1		MEIS1
CDKN2A		HESX1									CD40		AC138696.1
TRIM62		ZNF563									NOL3		ZNF630
TRIM48		ZNF569									ATP6V0C		ZNF524
CACNA1C		ZNF300									DHX32		MEF2B
KIAA1644		HES7									CRYAA		ZNF662
PADI3		SOX7									KLHL21		ZNF534
PHKG1		ZNF398									ACACA		TOX2
TAF1		ZNF420									KLK1		ZNF415
RPA2		SHOX									THUMPD1		ZBTB20
MAPK8IP3		SEBOX									ACBD4		ZNF740
SPATA2L		FOXP2									JOSD1		SPIC
UNC84B		TLX2									NCSTN		TBX15
ELOVL2		TOX3									PRR5L		ZNF766
DAB1		POU5F1									KYNU		ZNF25
PDE4A		ZNF324									MN1		POU2F3
SPINK4		ZNF394									RBM4B		EHF
QKI		FOXD4L5									C15orf24		ZNF544
ACSM1		AHRR									AKR1C1		NANOGNB
TAZ		PRDM4									SHMT1		ZBTB43
PAQR6		GFI1B									VILL		ZNF536
TUT1		ZNF341									ENOPH1		ZNF440
RYK		ZSCAN4									PFKL		RORB
FNBP1		ZNF850									GSTA1		ZNF844
HLTF		ZNF256									RNF144A		ZNF846
TOE1		ZBTB46									RAD51L3		MTA2
DSE		HSFY1									CAMSAP1L1		NPAS1
TRPM2		HSFY2									TEX261		AC022167.5
THUMPD1		HOXC8									AXIN1		ZNF57
LPP		ZNF33A									NDRG1		SP3
CHRM5		ARNTL									IRF2BP1		E2F8
NEK11		RLF									LDLRAP1		ZNF563
SGMS1		DMRT3									MARS		MAFK
KCND3		ZNF624									CUL7		ZNF569
FGFBP1		NPAS4									ALOX12B		ZNF300
LY6G6E		ZSCAN30									CCDC76		HES7
ARHGAP29		GLIS1									NUP107		SOX7
CRYBB3		FOXM1									HPD		ZBTB39
DNASE2		AC092329.3									FRY		ZNF398
LY6G6C		KLF18									CRLF3		ZNF420
TSPAN13		MESP1									TPPP3		NCOR1
CAPN11		ZNF483									AFG3L2		SHOX
DNMT3L		HES3									CXorf57		CEBPE
EPRS		ZNF430									CSRP2		LITAF
CAP2		MYNN									MAPK3		SEBOX
BEGAIN		HSFX4									AQP9		FOXP2
LOC29034		ZNF711									IDO1		TLX2
ARR3		WDHD1									DUSP11		TOX3
DDX50		LBX2									NOL7		POU5F1
C14orf159		ZNF764									TTF2		ZNF324
TNXB		RFX6									CLASP1		ZBTB32
C19orf57		SOX17									HNRNPL		ZNF394
FAM131B		ZFP91-CNTF									HPS5		FOXD4L5
KCNJ5		ZHX1									MEGF9		AHRR
IVL		ZNF48									CRTAM		PRDM4
SLN		SP7									CYFIP1		GFI1B
ST8SIA5		CSRNP1									MAP1A		ZNF341
NME7		ERG									FAT1		KLF15
TBL1X		ZNF404									CCT8		ZMIZ1
SLC35D1		AL033529.1									CDH16		ZSCAN4
ATP2B2		ZNF275									PJA1		ZNF850
RNF7		RFX3									BMP7		ZNF256
CSE1L		MAZ									NDUFA8		ZBTB46
INE1		ZNF665									MRPS28		HSFY1
MFSD7		ZNF682									AIF1		HSFY2
PLA2G2A		ZNF566									LDB2		ZNF33A
KRTAP1-1		DBX2									BIN2		ARNTL
JOSD1		DPRX									COL3A1		RLF
YTHDF2		FOXP4									PTX3		SOX1
BAHCC1		MYRF									C14orf159		DMRT3
BAT2		TGIF2LY									ZC3H15		ZNF624
ANP32B		ZSCAN29									SRPR		NPAS4
OAS2		ZNF852									ZDHHC3		ZSCAN30
ZNHIT3		TCF23									TRIM29		GLIS1
TXNIP		BHMG1									THRAP3		ZNF146
CACNG2		BCL11A									LILRA2		FOXM1
GUCY1A3		AC115220.1									PTH1R		AC092329.3
MEG3		ZNF268									TREM2		KLF18
CYP3A4		TULP4									CCT6A		MESP1
PCBP4		ASCL5									FRAT1		ZNF483
PTCH2		ZBTB45									FAM162A		HES3
PPID		ZNF836									EMR1		RUNX1
PADI1		ZNF670									DKK1		ZNF430
TREML2		ZFHX2									CDC123		MYNN
CORO7		ZNF789									UBE2D1		HSFX4
KCTD13		ZNF24									LARGE		POU6F2
CASP10		TBX3									CDC34		RXRA
TCOF1		MBD2									HBS1L		WDHD1
ANP32A		ZNF189									ACTL6A		LBX2
EYA3		PHOX2A									PTDSS2		ZNF764
MGP		ZFP64									ROGDI		RFX6
PAFAH1B2		AC073111.5									SLCO2A1		ZFP91-CNTF
PROM1		FOXD4L3									ARL3		ZHX1
CLCA1		ZNF587B									ZNF185		ZNF48
TTC3L		BHLHA9									PLXNB1		SP7
C1orf25		ZNF184									CHMP5		CSRNP1
PGK2		ZNF471									WDR13		DLX6
PIK3CB		ZNF362									RNF44		HSF1
CCDC9		ZBTB17									CARD8		ZNF404
CDH4		ZNF160									PPPDE2		AL033529.1
TNFRSF10C		GABPA									ANGPTL4		ZNF275
CA5B		ZNF142									ZMYND11		RFX3
OTOR		THAP12									ARRB2		KLF9
NRIP1		HMX3									FANCG		ZNF665
NKTR		ZNF736									PGM1		ZNF682
STX1A		ZFP14									ACO1		ZNF566
FAM182B		RORA									ACVRL1		FOXB1
C12orf35		ZBTB4									UBA1		DBX2
UTP14C		POU4F1									PTPN13		JUNB
KIAA1614		KLF12									SMO		DPRX
ALB		ZNF345									SNN		MAFF
COL4A2		TEAD1									BCAT2		SRY
TPPP		PIAS1									SMARCD1		FOXP4
PPIG		ZNF175									ERBB2		MYRF
CYR61		ZNF559-ZNF177									PRCC		OVOL2
CYorf15B		VDR									ACYP1		TGIF2LY
IFNA21		ZNF546									RASAL2		ZSCAN29
TNNC2		AFF3									MARCH5		ZNF852
ATP1A3		MBD1									SECTM1		TCF23
SMARCA4		KLF16									SLC7A8		BHMG1
TAS2R16		ZNF737									NPHS1		NKX2-2
PRND		ZNF169									AHSA1		POU3F2
GKN1		ZNF695									STS		BCL11A
RNF126		SP5									LMNB1		AC115220.1
HCRTR2		CAMTA2									FAM3A		ZNF268
MLLT3		SOX6									DAAM1		ASCL5
HAPLN1		CAMTA1									TMEM49		HIC1
ZCCHC6		ZNF525									CRELD2		ZBTB45
NCL		LEUTX									FPR1		ZNF836
LIPA		AC092835.1									TBC1D17		ZNF670
CLN5		ZKSCAN7									PCNT		ZFHX2
SEMA6B		ZNF285									TNFSF10		ZNF789
RBM39		RCOR2									C1orf115		MYT1L
AKAP6		ARGFX									FGGY		ZNF24
SWAP70		ZNF30									ING1		AR
BET1		ZNF354B									DR1		MBD2
BTN1A1		KLF3									C12orf39		ZFP64
PCDHGA11		FOXD4L1									ANKRD5		THAP10
LOXL1		PITX2									STK38L		AC073111.5
CCNL1		ZNF772									PKN2		FOXD4L3
ALDH3B2		ZNF575									LGALS9		ZNF587B
OMG		ZNF620									GLRX2		HOXB13
HIST1H4D		ZNF761									MLF1IP		BHLHA9
CEP57		ZNF793									SERPINB5		ZNF471
IL7		ZNF254									DHRS3		HOXA5
PARD6A		SNAPC4									CSK		ZNF362
POLG		ZNF675									RNF220		ZBTB17
CD302		ZNF860									RNASE2		ZNF160
TROVE2		FOXD3									PID1		GABPA
CXCR5		ZNF132									TMEM59		ZNF142
KRT4		NFE2L3									TTLL5		THAP12
XRCC4		ZNF510									CHST7		HMX3
SERPINE2		ZNF774									RGNEF		ZNF736
PCNA		ZFP28									INO80B		ZFP14
GDF10		NFE2L1									MCM7		RORA
CXCL12		HOXD4									PIP4K2C		ZBTB4
PTGES3		ZNF681									TIMM8B		HOXC4
LOC83459		CREB3									GPAA1		CREB5
TRMT2A		ARNT2									PUS7		POU4F1
PLCL2		MTA3									PTPRK		KLF12
CSF3		AEBP2									NECAP2		ZNF345
KIAA1045		TEAD4									LAMA2		PIAS1
LRP1		ZNF250									TPX2		MYCN
SGCA		FOXD2									ARHGAP19		VENTX
PCSK1N		JAZF1									PEX5		ZNF559-ZNF177
GJA9		MYRFL									PI4KB		VDR
SULT4A1		ZNF578									CD1D		ZNF546
MAP3K14		ZNF461									FAM168B		AFF3
FUSIP1		IKZF3									ITGA4		KLF16
TACR1		FOXJ2									GLTSCR1		ZNF737
PRMT8		AC187653.1									UBE2A		ZNF169
TUBB2C		ZNF788									CSGALNACT1		ZNF695
WNT8B		ZNF708									MID1		SP5
ZDHHC8P		TERB1									SLC27A2		CAMTA2
LRCH4		ZFP92									DIP2C		SOX6
CSF2		ZNF705D									PPM1G		CAMTA1
ELL2		RHOXF2									GPKOW		DDIT3
SBNO2		ZNF490									CHGB		ZNF525
PCDHGA9		ZNF516									MYCBP2		LEUTX
PMFBP1		ZNF99									UGT2B28		AC092835.1
STAG3		DMRTA2									PIP4K2A		ZKSCAN7
PNMA3		INSM1									PRKCZ		ZNF285
FAM131A		SOX5									ADSL		RCOR2
CCDC134		TBX18									SLC1A3		ARGFX
TRAV8-3		HNF4G									DCAKD		ZNF30
PLK3		ATF1									OPA1		MYF5
DAPK2		SCRT2									VAV1		ZNF354B
KIAA1467		NKX1-2									ACD		KLF3
ITM2C		ZNF384									HSPB8		FOXD4L1
SYDE1		POU4F2									GOT2L1		PITX2
GHRH		NANOG									DEK		ZNF772
NAT10		ZNF81									RAGE		ZNF575
KIFC1		ZNF497									CA10		ZNF620
KRT81		AC010487.3									CA2		ZNF761
OR1F1		AC004080.3									KIF20A		ZNF793
GPR137		ZNF135									NKTR		ZNF254
ARMC6		RELB									CFLAR		TFAP2B
SMURF1		GTF2IRD1									TMC6		ZNF675
SFTPC		CUX1									IFNAR2		ZNF860
C1orf159		ZNF207									MVK		FOXD3
PTEN		TFB1M									DYNLT1		ZNF132
FGF16		ZNF280C									RAB26		NFE2L3
CEACAM3		GPBP1									DCAF11		ZNF510
TP53BP1		RFXANK									GSTM4		THRB
AADAC		MLLT10									FABP1		ZNF774
SFRS7		HIF1A									RALA		ZFP28
SH3BGRL		ADNP2									PRR3		HOXD4
ALOX15B		CAPN15									SYNCRIP		ZNF681
TRIM68		MYEF2									MRPL17		FOXP3
KISS1		TAX1BP1									AURKC		ARNT2
IMP3		AKNA									CRIP1		MTA3
CD70		CREBL2									DRP2		AEBP2
ABCG4		CENPA									HDAC2		TEAD4
NDEL1		PLEK									KIAA0141		ZNF250
RHO		EPAS1									RPP30		FOXD2
HAL		SFPQ									STX6		JAZF1
EFS		GON4L									ATP6V1G2		MYRFL
SLC18A3		PHTF1									MPST		THAP1
GLB1		BLZF1									CTNND1		ZNF578
VPS4B		ZNF706									DEDD		ZNF461
IL32		KIAA1549									MTCP1		IKZF3
GOLGA2L1		ZNFX1									SOCS7		FOXJ2
TTC3		SLC2A4RG									FADS1		AC187653.1
LY6E		RBCK1									SLC5A5		ZNF788
PTK2B		YEATS4									STAB1		ZNF708
YIPF5		CC2D1A									HRSP12		TERB1
ZMYM6		ZNF414									TBCA		ZFP92
VPS45		XPA									ADCK2		ZNF705D
SLC13A4		TCF19									KNG1		MXD3
LRRC15		PREB									C10orf76		ZNF506
IPPK		CARF									C1QBP		RHOXF2
TRIM15		TCF25									CBX8		NHLH2
ESYT1		ZNF750									NKG7		ZNF490
SHC3		GABPB2									PNPLA2		NFKB2
EDN3		TMF1									GTF2E2		ZNF99
TGFBR1		LYAR									THBS4		ESR1
LIMD2		PURB									PIN4		DMRTA2
IFNW1		CIZ1									CPLX2		INSM1
Bacillus subtilis /REF=X04603 /DEF=B subtilis thrC		ANKRD30A									TSPYL5		SOX5
LEPROT		SETBP1									HDHD3		TBX18
MTDH		AHCTF1									CDKN1C		HNF4G
TGFA		ELMSAN1									TBC1D8		ATF1
CRABP1		GPBP1L1									LOC727722		SCRT2
HEATR1		ZNF326									RUSC2		NKX1-2
C6orf27		SPZ1									LOC729343		ZNF384
PDE4C		FAM170A									MRPL35		POU4F2
HRG		CREBRF									SPINT2		NANOG
SULT2B1		ZNF704									ANP32B		ZNF81
FASTKD2		ZNF503									PPP3CB		ZNF497
ZP2		RAG1									MRPL9		NR0B2
GHSR		PHB									RAP1A		AC010487.3
APOB		TET2									HNRNPA0		AC004080.3
CHRND		ZNF608									HMOX1		ZNF135
TAOK3		CENPX									ARMCX2		RELB
CRH		CNBP									SNX5		ZNF207
NMT2		NFRKB									NOL12		PRDM11
MAGEC3		ZNF318									GPR4		TFB1M
ATXN10		CENPS									AGPAT2		ZNF280C
MORN1		MAF1									GTF3C1		GPBP1
FAM111A		DMRTC1B									NAPA		RFXANK
PPP2R5C		PURA									C12orf4		MLLT10
C2CD2		NKRF									ORMDL2		HIF1A
CBX5		ZNF395									MB		ADNP2
CYP4A11		ZGPAT									DPEP2		CAPN15
SH2B1		ZNF720									PLEK2		MYEF2
CNGB3		ZNF511									CHORDC1		TAX1BP1
RFC4		L3MBTL3									ASTN2		AKNA
MPO		CPEB1									WDR6		CEBPZ
GUCY1B3		ZNF487									NSUN5B		EPAS1
PLA2G6		NME2									AAAS		SFPQ
VWA5A		ZNF488									KBTBD11		GON4L
DKK4		DMRTC1									BAT2		PHTF1
LARS2		ZNF280B									FOLR2		BLZF1
CACNA1G											RAB1B		KIAA1549
GCK											ECHDC3		ZNFX1
CHRD											LY6E		YEATS4
TMEM47											PCDHB6		CASZ1
SOCS7											AHI1		CC2D1A
SLC12A5											ACTA2		ZNF414
ACHE											PHLDA2		XPA
KRT34											GHR		TCF19
UCP3											TREM1		ZNF280D
DOM3Z											UBA3		SMARCAL1
SULT1B1											RPP21		CARF
KLK8											OGDHL		TCF25
SLC6A2											ARHGAP5		ZNF750
PNLIPRP1											KLHL22		GABPB2
APC2											LRRC1		TMF1
SOCS3											CBLB		LYAR
COMMD9											PLCD1		PURB
PSG4											MSH6		ANKRD30A
MST1R											COX7A2		THYN1
BAT2D1											TCF20		SETBP1
WDR3											KIAA0232		AHCTF1
MSH4											CLEC10A		ELMSAN1
GPR37L1											MMP2		GATAD1
RAB31											TJP2		SON
AHSG											CASKIN2		ZNF326
C6orf145											TMEM123		SPZ1
GFRA4											SUPT6H		FAM170A
CXADR											PIP4K2B		CREBRF
RUNDC3A											NUMA1		ZNF704
SMYD2											ADAM5P		ZNF503
ITPKC											CNOT6		RAG1
PCDHA10											PYY2		PHB
EAPP											OPLAH		TET2
HSD3B2											CCDC19		ZNF608
FZD9											ASB13		ZNF280A
PPP1R8											EIF4E2		CENPX
ART1											C1orf218		CNBP
ZNF187											AACS		PURG
CST2											SEC24D		CENPS
HTR5A											PLG		MAF1
TPD52L1											MTUS1		DMRTC1B
MS4A6A											CLSTN2		ZGPAT
SLC7A2											PLEC1		ZNF720
B4GALT2											RSBN1		ZNF511
WNT2											BCAR3		L3MBTL3
LDHC											SDCBP		CPEB1
MTOR											PPP1R12B		ZNF487
CRYGB											CS		NME2
KCNQ4											DDX42		ZNF488
TAF6L											BACE1		DMRTC1
HPRT1											IER5		ZNF280B
TNFSF18											MPP5
PERP											RUNX1T1
KCNAB2											WASL
DLL3											SLIT3
GNPAT											MCM6
MYH14											ALAS1
IGKV3-20											FEZ2
NT5C											PROS1
CDC42EP4											GTPBP4
ZFP112											TST
PFKFB1											NRD1
TBC1D29											PARVA
CLCN3											COG7
OR10J1											PACSIN3
GPR32											KIAA0753
WDR62											CORO2B
LY6D											MEAF6
DEFA5											PRAF2
HYAL3											BTN3A2
TSKU											CTDSPL
RFC2											C2orf34
MYLPF											HAT1
EPB49											PRODH
SCN2B											GTPBP1
KREMEN2											STK17B
SNX2											PRKX
GRID2											CRKRS
FKBP3											EIF4G3
CCL24											SMPD1
PANK2											CNTFR
DCHS2											G6PC
F13B											GPRC5C
ZMYM4											PCDHB12
APOC4											SELP
STAR											USP21
GYPC											USP5
PHF3											USP4
EMD											SRBD1
GNAI1											FLJ21736
PGC											CYB5A
ERO1LB											MED6
SLC28A3											ZNF204
NT5M											EHBP1
WDTC1											FKBP15
CALM2											DCBLD2
AXIN1											UNC119B
G6PC2											BIN1
TLR6											PFDN1
ADRA2B											GNL2
C2orf67											PSKH1
MYOF											POLL
TNPO1											RASGRP2
HIRA											LIPT1
ADRBK1											HSD3B1
IER3											DUS4L
DSG3											TOP1
CALCA											PIGV
IL22											GAS2
SAE1											PMP22
GARS											C13orf34
EIF4G2											FAM189A2
SLC12A2											EGFR
FBXO40											PSMB2
ADM											DCAF8
PON2											MFGE8
ITGB6											MTMR9
C11orf58											SHB
DCC											MYO10
ADAM8											BZRAP1
PCDH11X											UBXN8
TDRD3											OXSR1
DICER1											SOAT1
MGEA5											ERP29
USP10											DHX30
BZRPL1											UBE2M
KLK13											FLT4
SULT2A1											DAPK2
ZG16											CNN2
MOBP											HSPA2
AVPR1B											GLYR1
IGKC											LYST
DAGLA											NUAK2
CIDEC											ATP6V0A2
AATK											DST
TESK1											NEK9
TNNI3											NOP14
SLC35C1											CLIC4
RB1CC1											C8orf41
BHLHB9											RANBP3
KCTD17											KDELC1
FIP1L1											IQSEC2
ECE2											GLT25D1
MC4R											FUT4
NRXN1											DENR
P2RX2											PDIA5
RAB3GAP1											NARFL
ARMCX3											PYCRL
ERCC5											TMEM115
BMP8B											NOS3
MEFV											SIAH1
VCP											TMSB15A
YPEL5											PTTG1
SMO											SF3A3
ITPK1											SLC25A10
OCEL1											CCL5
CHIA											DNAJB14
FABP7											BANF1
EIF5A2											ACO2
VASP											KDR
FIG4											GIN1
USP3											GGT1
C5orf54											TFPI2
RNASE6											SLC17A3
ALPPL2											FAM35A
MGAT3											S100A7
CACNG5											LRMP
IL5											SLC22A11
CNOT3											ATP6V1E1
SLC23A2											SACS
PRODH											PER1
NFKBIB											C15orf39
DNMT1											ZMPSTE24
CDSN											GULP1
HIGD1B											TRAPPC9
PIM1											LOC729580
HYI											RAPGEF3
HSD3B1											GNB1
NIPBL											VARS
RAB3IL1											A4GALT
GAST											HDLBP
GIPC1											SMARCB1
DRD5											SLC39A7
RABGAP1											C9orf116
C1GALT1C1											DYRK2
MYBPH											ETNK2
RNASET2											RFNG
ACTN1											MED25
ADH1B											UBE2I
RPS6KB2											KCNS1
KLK12											C7orf10
MAK10											KIF1B
CA1											IDS
URM1											DNAH9
MAGEA11											FAM134B
COPS2											MTO1
ITIH1											OCRL
STAM											CSTF2
DNAH9											PPP3CA
MRM1											ARL6IP5
ACRV1											DNM3
CST3											KHK
CCNF											DSG3
PPIC											SPG21
KCNK7											DTL
C16orf57											RPIA
TRBV10-2											NUBP1
CRNKL1											FAM117A
FGF3											SSX3
GTF3C1											BTG2
TGFB1											SPAST
PRICKLE3											LASS2
PDE10A											WNT3
APBA1											DBN1
MYCL1											RABIF
HAS1											FERMT2
GPR135											FBXO21
LOC196752											PPAP2B
FAM182A											TMEM87A
WFDC2											B2M
NUP43											UNC5C
ANXA1											VASH1
EIF2B1											YWHAQ
KPNB1											SLC5A2
FOLR3											SPATS2
METTL1											KCNMB1
LAPTM5											SGSH
UBE2E1											CBR1
ANKRD6											GADD45B
KIAA1751											ATAD2B
BBS10											DDX21
TNC											MAD2L1BP
DNAJC3											COPS7B
TGM5											AKAP3
SMARCA5											THBS1
LIM2											C1orf113
CASP5											CEP70
MAP3K10											DARS2
EIF5B											POLB
TSPYL5											PRMT2
EPHB4											PRF1
HDC											PIGC
C3orf27											NUPR1
GJA8											C11orf68
SDCBP											CITED2
CALCOCO1											GPD1
ZDHHC13											SLC25A44
EDA											TBC1D5
BUB3											MTERF
KSR1											PPM1D
TRAF3IP2											LOC83459
GLP2R											PSRC1
KIAA0746											DDN
ADRA1A											NAGA
CDKN2B											KIRREL
FA2H											FASTKD1
WAS											ARFGAP2
TRIOBP											C6orf134
MADCAM1											CISH
DSCR4											ACE2
HSD17B4											RNF19B
FBXL4											DNAJB5
OR52A1											KIAA0319L
ACBD3											SMC6
RHCE											MYRIP
ABL1											TCTA
CRABP2											SCNN1A
REEP5											MCOLN3
SLCO1B1											LPL
NFKBIL2											EHD4
ANK1											TRAPPC10
CRP											CBX7
ICAM5											TCP11
JAK3											RSF1
IFT74											DCK
C16orf80											SNX27
CBY1											CHD2
GNG3											PTPRD
HSPB7											ME2
CRYGD											GUK1
TSKS											PTPN9
ASNSD1											TIPIN
VAC14											MRPS22
CORO2A											PIGZ
ANKRD17											NPLOC4
F9											DULLARD
GJB5											CENPJ
C3orf36											RAI14
CSHL1											ARGLU1
MTMR8											RSL1D1
NCK1											PSMD14
UBE2NL											AKIRIN1
TMCO1											DICER1
KCNC4											EIF2B1
RPS6KA4											TIMM22
CYP26A1											POLR2F
CPB1											C10orf119
C4orf41											SFTPC
CTNNA2											PRC1
TLE6											ITM2A
OFD1											LOC642533
SNPH											PTBP2
CD177											SOCS3
COX6A2											FXYD1
CIDEB											AQP6
NCDN											RB1
hCG_1732469											AP2M1
C9orf9											UBE2D2
DES											BEST2
NUDT9											NAT13
PRKD1											TUFT1
ANXA5											IP6K2
PAPSS1											KIAA0664
NRIP3											YIPF6
SAPS1											FA2H
CACNG1											PCSK1N
PLCB2											SEC61A1
GH1											FAM49B
BEND5											XRCC4
SEPT5											MLST8
OR2F2											TRIT1
YWHAH											METTL4
FBXO42											PLD3
MED20											RBM23
GNAT2											PRB3
HAP1											CASP6
C5orf13											SAT1
PSG11											APOBEC3C
HAGH											FTH1
UMPS											ASL
LARP7											COPG
BCAS4											ROS1
CHST4											CALCOCO2
PRKY											LHPP
RARRES3											M27830 Human 28S ribosomal RNA gene
SH3GL1											PQLC1
TXNL4A											CTNNA3
TAS2R10											SCARB2
APOA1											PFDN2
CACNB1											LPP
CHD2											DCHS1
GCNT4											C9orf68
YME1L1											FTO
CLDN9											LMO2
SLC22A14											ITPA
MTERFD2											RAB28
FAT2											OSTM1
DBT											MTHFD1
P4HB											AHCY
WAC											EPHB6
MT3											AIFM1
LOC55908											CDC14A
BMP1											C21orf33
PIGC											PADI1
ARPC5											PARL
GRM7											EDNRA
IL1A											C14orf166
BRD7P3											NEDD4L
HYAL4											FAM179B
MMP7											LAMC1
PRKAR1B											GMIP
FXR1											MPV17
LZTR1											ST13
PYCR1											TAGLN
ACTR3											FAM172A
CYP2W1											TBL3
PCSK6											ASAP3
KALRN											SCNM1
TUBB1											CYP20A1
SSX3											IL1F5
KIAA0892											CA14
GM2A											NARG1
CD33											SLC16A2
GRIK3											EPM2A
VAV2											CBARA1
DTX3											MYO1F
CYLC2											RTN1
DTNB											HLA-E
UNC119B											SCN10A
CYP2C18											AFAP1
WEE1											SCML1
ADAM23											ERN1
ARHGAP15											DENND5A
C7orf16											C14orf79
OR1D2											RICS
CSNK2A1P											ZCCHC8
EFHA1											CHST11
CTSS											ESF1
CYorf14											PGS1
NUCB2											KIAA0649
P2RY11											COPE
CYP19A1											UBAP2L
PIN1L											WDTC1
A4GALT											B3GALT2
RAB11B											ECHS1
SHH											TRAPPC2
HDAC11											FBP1
FASTK											APEH
DHX15											ASS1
CYTH3											SLC4A5
BTN2A3											GYS1
CDC2L5											PRPF40A
LOC643332											MAOB
SLC29A2											GAPDHS
COL5A3											SUPV3L1
JRKL											OSBPL3
KIAA0427											GJB1
PSG3											ORC2L
ADAMTS13											LSP1
GNPTAB											PYGB
LOC346329											MAP4K3
PVT1											C11orf75
ICAM2											GLB1L
GUCA1B											UPF2
CD83											ZDHHC18
SLC37A4											MAGI1
NPEPL1											MCCC1
GPA33											SHQ1
TXNDC9											TNFRSF4
TOP3A											FTCD
PCDHGB6											C11orf61
CHRNE											RHO
MKL2											PKM2
ATIC											LXN
X17013 B subtilis lys gene for diaminopimelate decarboxylase corresponding to nucleotides 350-1345 of X17013 (-5											C6orf62
DPEP3											CTA-216E10.6
LTK											M97935 Homo sapiens transcription factor ISGF-3 mRNA
TFR2											TMEM50A
GDI1											RYBP
SKAP2											S100A11
LGI2											PYY
MLC1											COQ10B
TRAPPC9											C6orf26
EED											C19orf10
CASK											APOC1
LOC93432											POGZ
CLCA2											FKBP1A
KIAA1598											FXR2
CCDC21											ARHGEF18
FRK											PPP2R5D
CSNK1G3											KLHL24
TMPRSS6											RRM2
MGLL											MARCO
IGSF3											NUSAP1
SLC27A5											BAZ1B
PLA1A											NT5M
MED23											GOLGA4
HTATIP2											HSPA9
LPO											SART3
SRD5A2											HTATIP2
FSTL4											PBLD
PTPRN											SLC22A6
USP2											ASF1A
SMOX											LAMP2
LOC646756											GJA4
MEPE											RBM12B
TNS3											B3GALT5
SLC16A6											RANBP10
TMX1											ASPSCR1
EFTUD1											YME1L1
MFSD5											CENPN
SLC10A1											CLDN5
ORC1L											CD177
NUAK1											RNF13
ADCY8											TUBGCP2
IFNA6											MAML1
CDH11											IRS1
KLHL2											GAR1
GPR45											RAB8B
SH2D2A											C11orf49
CASQ1											KBTBD4
LIF											USP9Y
FHL1											NPC2
ATP6V1E1											MED23
IQCE											LMO4
PEMT											CLIC3
FAM55D											TGM5
KIAA0408											KDM3B
FCER2											CHST10
CLCA3P											AGPAT4
COX7A2L											RBM14
AKAP8											COQ4
C1orf156											MYO1C
CSTF3											CTBS
CBARA1											MTDH
APCS											TIMM9
ING3											GEMIN6
USP34											FBXL5
ZC3H7A											SERPINB8
SERINC3											APOL6
MRPL4											CXorf1
KRTAP2-4											C5orf4
PKDREJ											IL13RA2
PHF1											GCHFR
IFT88											PLA2R1
KIAA0644											IK
ORC4L											CAPN1
PRKACG											ATP6V1B2
HAPLN2											MLEC
CPLX2											DPP8
ITGB1BP3											LRRC41
ENPP1											BDH1
SERGEF											DTNA
SCNN1B											EZH1
TGM4											ATP8B4
DUSP3											CCDC59
CD1A											UGP2
AASDHPPT											GZMB
TBC1D30											SULF1
WBP5											TRIP10
PTPRF											MAGED1
PHLDA1											HDAC11
TNNI2											CLK2
C9orf45											EIF2C3
LFNG											WEE1
PWP1											GPI
SLC4A5											DHX38
SYN3											CTTN
MMP8											RALGDS
SEMA6D											TMEM126B
S100A5											MYO5A
GALNT8											AMBN
HCLS1											GINS3
PDCL											ABCA5
NCR2											PLK2
FRAT2											TMEM208
PTPRT											PMM2
C1orf105											HSD17B8
LOC730062											SEH1L
MTNR1B											DNM1L
CASP4											EML4
LCT											RUFY1
THTPA											SLC23A2
EMR3											TANK
GOLGA7											PCSK5
ARHGAP4											ACOT11
CRYAA											ITIH2
RPS19											EXOC3
ASXL2											ACSL5
DHCR7											HP1BP3
POLQ											OGFRL1
SCN3B											ATP9A
SERPINA2											DNAJB12
NRXN2											CYLD
SLC12A4											C15orf44
PTPRA											ALDH6A1
NPY											HTN1
GAPVD1											GOLT1B
CDC42											DDX25
TRPA1											WFS1
MYLK											SLCO2B1
RABGAP1L											WSB1
BMP8A											TOM1L1
ALK											TSPAN13
PAK3											STIL
MS4A5											PLAUR
KIAA0355											KRT18
TREH											EML3
HNRNPA2B1											MOBKL1B
GSTM4											NPAT
EFNA5											MYST1
MYBPC2											PPP2R2B
TMEM50B											CCDC109B
PICK1											COMMD9
IGLV4-60											NDUFA3
PBOV1											MATN2
MFSD1											MASP1
DDOST											F8
RNF122											ODC1
MID1											PRKAR2B
MLL4											RECQL
PPP4R1											DENND3
TANK											CADM4
C11orf16											AOX1
ATP2C2											SGTA
PNLIP											CYTH2
TUBG1											DERL1
COMMD8											BAD
BTN3A2											CASP2
NPTX1											VNN2
LIPE											ZCCHC14
NDN											FAM59A
LRRC23											DISC1
CYP21A2											TROVE2
CCR4											GLG1
CYP3A43											DHRS12
PHF7											EPHA1
TM2D3											ROR2
COL6A1											PHF21A
DLEC1											KIAA0562
NRG1											ADARB1
CARTPT											KIAA0101
RAB27B											TAF1D
DHRS12											CIRBP
CACNA1A											SUV39H1
GRIN2A											SELL
ACTN3											AGPAT1
TSHB											CHPF
GAPDHS											C3orf63
MIER2											TUSC3
GPR173											POMGNT1
SPRR3											POP4
C17orf59											CD6
ACTN2											NME6
MAD2L1											LEPROTL1
GEM											PRPSAP1
GTF2E1											TBC1D22A
GABRQ											CD79B
C1orf77											MKS1
UBQLN2											BUB3
NLGN3											HNRNPR
RBM26											RNF160
GSTCD											WHSC1
RBBP5											ITGB8
PODXL2											TWF2
AMPD3											TPR
RAC1											BMP2K
CNTF											NSL1
PPP1R2P9											NUP43
TROAP											ATP10B
CITED1											KDM6A
POLE											PRSS8
ZER1											DSCR3
ARMCX2											RIOK2
RAB8A											CDH11
KCNJ10											GCAT
DTNA											DOK5
CNNM2											KRT81
GTF2H5											AKR1A1
KIR3DL1											C21orf7
GLRA3											PFN2
HAO1											KIAA1644
KCNH1											PRR14
MMP13											CRISPLD2
POU5F1P4											SEMA3F
EREG											ARHGEF10
CCL16											TP53BP2
MMP24											ACTR3
SYN1											OTUD7B
TRIM10											BCKDHA
TEC											PCDHA3
DNASE1L1											DOM3Z
ACTG2											PRPF6
GNRH2											GCDH
CRYBA4											KIAA1704
PTGES2											ACACB
SLC6A5											FPR2
CNTFR											EXT1
CRYBB2											MICAL1
CABP2											RHCG
EFCAB6											TMEM39B
SLC9A3											PLEKHM2
MB											ZCCHC10
SMR3A											C14orf101
RAB6A											GATM
FZD1											CDC73
PRB4											ACSS3
CD53											USH1C
TNP1											GFAP
ETAA1											HIPK2
GNA13											DLG5
POLM											C19orf22
KCNJ4											VDAC3
TRY6											DDX19A
SNCB											UBE2W
C6orf130											GAST
HYMAI											LSM6
CER1											SDS
FASN											SUV420H1
ASNS											FREQ
TRIM37											ABHD5
RUVBL1											NF1
MAP2K7											LMAN1L
MINA											NLRP3
DSCAM											RBM10
YWHAB											PIP5K1B
P4HA1											SAFB
CDKN2D											HSPB7
PIGL											IGF1
C6orf211											LMF2
HCRTR1											KRT9
NRSN2											MAP4K5
GABBR2											AMHR2
POLR2C											PSORS1C2
ORC5L											UQCRFS1
PDCD6											CNOT1
RAI2											ATXN8OS
SIDT2											KRT4
CPE											SNX16
GBAS											CYP4A11
C6orf25											DTX4
CNP											TGDS
DTX4											TRAF3IP3
C6orf106											PRKAR1B
PAPOLG											TRAP1
SLC6A4											MFN1
LOC728448											UBXN7
AGFG2											SBF1
AKAP4											MAN2B2
TRIM2											AHNAK
OR2J2											BECN1
SLC26A2											SGCA
TM9SF3											MED14
TGFB3											CYB5R2
HDAC2											ETHE1
KIAA1772											MED31
NPEPPS											CDK3
LOC645139											SLC38A6
MASP2											MLF1
NMBR											UBE2E1
MVK											C16orf35
PTCH1											DAXX
SYNJ1											TMEM45A
CD74											NIPBL
GDF9											EPHA4
SLC7A4											PCBP2
HMGN1											ZC4H2
LRRC16A											MSH5
TBPL1											HIST1H2AL
GDAP2											BHMT
SNRPF											EMP2
SLC6A1											DCAF10
NPY2R											UBE2Z
BRF1											DKC1
ASIP											HOMER3
SIGLEC9											SPRED2
TNK2											RPL37
STBD1											ITFG1
SLC35A1											ARHGEF11
COL1A2											CLEC5A
PRKAR2A											CUTC
KCNE2											C8orf33
PPFIA2											HERC1
SPTA1											PTGDS
KRT9											DPYS
ADARB1											IGBP1
SHARPIN											NPY1R
TRBV5-2											RHOBTB1
EHMT1											TGM2
PDHA2											KLHL20
ATP6V0A1											KCNA4
FAM5B											DSCAM
PFKFB4											UQCC
HAT1											VPRBP
CAPZA1											CDK2AP1
TRH											PPP1R11
B4GALT5											KDM1
CACNA1B											C12orf48
CCDC33											SLC22A14
TMEM121											APOBEC3B
DHX9											APBA1
FUZ											C3orf14
PDIA4											RGS4
ROBO1											NOL11
ZNF238											PAOX
ANKS1B											INPP5J
MPPE1											NID2
ZNF673											RPL28
TRIM29											SLC13A2
TNIP2											GALC
CNOT8											LILRA3
ABCG1											SH3BGR
RSF1											MSN
ACCN1											CCDC46
TUBG2											SWAP70
KDM6A											CTH
RFC1											ADPGK
RMI1											KAT2B
SLC12A3											XIST
GRM3											KCNMB2
MBL1P1											CRTC1
MAGEC2											FXN
SYNJ2											DOPEY1
G0S2											GFRA3
SFRS2IP											ZNF167
MASP1											ADAMTS1
TOB2											PSPC1
SLIT1											VCP
LY6G6D											MIF
STX18											KIF4A
PRKACA											RP2
PGLYRP4											NAGLU
TREX2											TLN2
GTF2B											MPI
TARS											NOC4L
CCDC51											ATP1B3
BRD3											CUBN
SEC14L2											IL12A
RBP1											PFKFB2
[truncated: 2,624 more rows]
